# Supplementary material for: Association of MCP-4, NRTN, and PD-L1 with the risk of hepatic fibrosis: A Mendelian randomization study
Source: Medicine (Baltimore). 2024 Sep 6;103(36):e39655. doi: 10.1097/MD.0000000000039655 (PMC11383726; doi:10.1097/MD.0000000000039655)
Supplement: Supplementary file 1 [file medi-103-e39655-s001.xlsx]

## Sheet: S1
	Supplementary Table S1. Characteristics of the genetic instrument variables for the HF at the genome-wide significance level (P < 1e-05)
	SNP	chr.exposure	pos.exposure	effect_allele.exposure	other_allele.exposure	pval.exposure	eaf.exposure	beta.exposure	se.exposure	samplesize.exposure	id.exposure	data_source.exposure	R2	F
	rs116808479	1	78608261	C	T	5.29883e-06	0.0317695	0.998024	0.219221	407958	UBtTX7	textfile	5.08019e-05	20.726
	rs145995307	7	6993481	A	G	5.04359e-06	0.0692998	0.759148	0.166371	407958	UBtTX7	textfile	5.1034e-05	20.8207
	rs117904649	9	119409390	A	G	5.55636e-06	0.0451437	0.878121	0.193308	407958	UBtTX7	textfile	5.05792e-05	20.6351

## Sheet: S2
Data Sources of circulating inflammatory proteins
TRIT	PMID	Publisher	Samplesize	Ancestry
91 circulating inflammatory proteins	37563310	Zhao JH et al	14824	EUR
Supplementary Table S2. Details of 91 kinds of circulating inflammatory proteins
inflammatory factors levels	symbol	chromosome	base_pair_location	effect_allele	other_allele	beta	standard_error	effect_allele_frequency	p-value	variant_id	rsid	n	efoTraits	samples	ancestry
Eukaryotic translation initiation factor 4E-binding protein 1 levels	4EBP1	1	80975190	T	G	0.0588	0.0123	0.6475	1.75e-06	1_80975190_T_G	rs356283	14730	level of eukaryotic translation initiation factor 4E-binding protein 1 in blood plasma	14736	European
		1	108736338	A	C	-0.1537	0.0344	0.0384	7.89e-06	1_108736338_A_C	rs115454951	11982		14736	European
		1	240804510	A	G	-0.0884	0.0175	0.8334	4.39e-07	1_240804510_A_G	rs10926313	14288		14736	European
		2	38198906	T	G	0.2607	0.0521	0.015	5.62e-07	2_38198906_T_G	rs76686678	14730		14736	European
		2	46781928	CT	C	0.1107	0.0242	0.0883	4.78e-06	2_46781928_CT_C	rs11438549	10894		14736	European
		3	6066466	T	C	0.3201	0.0722	0.0087	9.27e-06	3_6066466_T_C	rs139951113	12935		14736	European
		3	136674468	A	G	-0.0875	0.0197	0.8986	8.93e-06	3_136674468_A_G	rs10513018	14288		14736	European
		3	186455546	T	C	0.0594	0.0119	0.5711	5.99e-07	3_186455546_T_C	rs5030072	14716		14736	European
		4	117584424	T	C	0.1784	0.0403	0.0251	9.56e-06	4_117584424_T_C	rs112020430	14735		14736	European
		4	187158034	A	G	-0.1305	0.0116	0.5102	2.32e-29	4_187158034_A_G	rs3733402	14736		14736	European
		5	176842474	T	C	0.0926	0.0152	0.2679	1.11e-09	5_176842474_T_C	rs2731672	11783		14736	European
		6	158193698	A	G	0.066	0.0146	0.6982	6.17e-06	6_158193698_A_G	rs1034059	14288		14736	European
		7	17594314	T	C	0.0754	0.0142	0.2938	1.1e-07	7_17594314_T_C	rs6963617	14288		14736	European
		8	3936170	C	G	-0.1269	0.0281	0.9352	6.3e-06	8_3936170_C_G	rs78948504	11781		14736	European
		11	68921211	T	C	-0.0593	0.0124	0.3383	1.73e-06	11_68921211_T_C	rs10792025	14727		14736	European
		12	23923166	T	C	-0.2226	0.0474	0.0227	2.65e-06	12_23923166_T_C	rs181095999	14736		14736	European
		13	84976969	T	G	0.0705	0.0159	0.2217	9.25e-06	13_84976969_T_G	rs7490744	11783		14736	European
		16	84586319	T	C	0.0791	0.0169	0.358	2.86e-06	16_84586319_T_C	rs114302245	10894		14736	European
		17	15470414	T	C	-0.0995	0.0214	0.8975	3.33e-06	17_15470414_T_C	rs2856226	12404		14736	European
		17	74618280	A	T	0.0772	0.0172	0.8011	7.18e-06	17_74618280_A_T	rs60037565	11337		14736	European
		20	44566861	C	G	0.2235	0.0486	0.9827	4.25e-06	20_44566861_C_G	rs137887001	14288		14736	European
Adenosine Deaminase levels	ADA	4	124581262	A	G	-0.1228	0.0257	0.055	1.77e-06	4_124581262_A_G	rs62319742	14730	adenosine deaminase measurement	14736	European
		7	22805608	A	G	-0.0592	0.0122	0.3435	1.22e-06	7_22805608_A_G	rs7793526	14732		14736	European
		20	43233080	A	C	-0.907	0.0214	0.9299	1.61e-305	20_43233080_A_C	rs76418401	14727		14736	European
		20	43273794	T	C	0.1089	0.012	0.4162	1.14e-19	20_43273794_T_C	rs2299690	14288		14736	European
		20	43300800	A	G	-0.1313	0.0164	0.2474	1.18e-15	20_43300800_A_G	rs73617409	12404		14736	European
		21	15426686	CTCAT	C	-0.1211	0.0249	0.0808	1.15e-06	21_15426686_CTCAT_C	rs112617003	11338		14736	European
Artemin levels	ARTN	1	921716	A	C	-0.0664	0.0144	0.5539	4.01e-06	1_921716_A_C	rs13303278	10265	artemin measurement	11778	European
		1	17628383	T	G	0.0632	0.0137	0.6627	3.97e-06	1_17628383_T_G	rs3003450	11762		11778	European
		1	20418323	T	C	-0.1321	0.0293	0.0561	6.53e-06	1_20418323_T_C	rs10799609	11778		11778	European
		1	197189391	C	G	-0.3211	0.0718	0.0125	7.74e-06	1_197189391_C_G	rs79664530	10843		11778	European
		1	225057589	A	C	-0.3226	0.0682	0.9882	2.24e-06	1_225057589_A_C	rs76672219	11291		11778	European
		2	142183922	A	G	0.1852	0.0418	0.0327	9.4e-06	2_142183922_A_G	rs141625055	11765		11778	European
		3	93520803	T	C	-0.1481	0.0334	0.0532	9.24e-06	3_93520803_T_C	rs9682166	9453		11778	European
		3	111720183	A	G	0.0833	0.0166	0.1972	5.22e-07	3_111720183_A_G	rs62277657	11777		11778	European
		3	189164574	A	G	-0.0897	0.0197	0.1327	5.28e-06	3_189164574_A_G	rs17491469	11777		11778	European
		4	4424044	A	G	-0.0811	0.0176	0.84	4.07e-06	4_4424044_A_G	rs138311590	11758		11778	European
		4	40380879	T	C	-0.3099	0.0697	0.0147	8.74e-06	4_40380879_T_C	rs79259958	9945		11778	European
		4	156930775	C	G	0.0692	0.014	0.626	7.7e-07	4_156930775_C_G	rs9684768	11330		11778	European
		5	103466564	A	G	-0.0873	0.0189	0.8494	3.86e-06	5_103466564_A_G	rs17340161	11330		11778	European
		6	94484664	A	G	-0.4237	0.094	0.0108	6.56e-06	6_94484664_A_G	rs118087756	8024		11778	European
		6	143047898	T	C	0.0853	0.0181	0.1545	2.44e-06	6_143047898_T_C	rs9496445	11768		11778	European
		7	13780997	A	G	0.0803	0.0181	0.1536	9.14e-06	7_13780997_A_G	rs12699544	11777		11778	European
		7	106961661	A	G	0.311	0.0639	0.0191	1.13e-06	7_106961661_A_G	rs142970662	9834		11778	European
		8	3686552	A	T	-0.079	0.0162	0.6759	1.08e-06	8_3686552_A_T	rs4993886	8371		11778	European
		8	19493177	A	G	-0.2047	0.044	0.0245	3.28e-06	8_19493177_A_G	rs55885546	11778		11778	European
		8	53903686	A	G	-0.293	0.0644	0.0147	5.37e-06	8_53903686_A_G	rs141429639	11330		11778	European
		8	112086697	C	G	-0.1899	0.0421	0.9634	6.46e-06	8_112086697_C_G	rs74383279	11761		11778	European
		9	92208227	A	G	-0.0674	0.0136	0.5323	7.2e-07	9_92208227_A_G	rs1329733	11330		11778	European
		9	133454106	A	G	0.0877	0.0194	0.1326	6.17e-06	9_133454106_A_G	rs4740350	11778		11778	European
		9	140239588	T	C	0.2119	0.0435	0.038	1.11e-06	9_140239588_T_C	rs142585779	10266		11778	European
		10	52449020	T	C	-0.0852	0.0185	0.1749	4.12e-06	10_52449020_T_C	rs3001873	11330		11778	European
		10	97678022	A	G	-0.0716	0.0159	0.2386	6.7e-06	10_97678022_A_G	rs4561132	11329		11778	European
		11	123394636	C	G	0.0679	0.0141	0.318	1.47e-06	11_123394636_C_G	rs77502336	11775		11778	European
		12	81724190	T	C	0.1703	0.0362	0.0344	2.55e-06	12_81724190_T_C	rs118115625	11778		11778	European
		12	130004146	A	G	0.2112	0.0451	0.9758	2.83e-06	12_130004146_A_G	rs148226005	11765		11778	European
		16	81582982	T	C	-0.3648	0.0818	0.9881	8.21e-06	16_81582982_T_C	rs114907684	8283		11778	European
		17	1226068	CT	C	-0.0807	0.018	0.7036	7.35e-06	17_1226068_CT_C	rs11382995	7943		11778	European
		18	54688939	T	C	-0.07	0.0153	0.7417	4.76e-06	18_54688939_T_C	rs1370215	11330		11778	European
		19	55422034	C	G	-0.0881	0.0176	0.8122	5.57e-07	19_55422034_C_G	rs6509909	11330		11778	European
		22	25646493	T	C	0.0765	0.0167	0.7151	4.63e-06	22_25646493_T_C	rs9941952	11774		11778	European
Axin-1 levels	AXIN1	3	128431622	A	G	0.0626	0.0134	0.4935	2.99e-06	3_128431622_A_G	rs2712427	11345	axin-1 measurement	11793	European
		5	78787853	A	G	0.1447	0.0305	0.9489	2.09e-06	5_78787853_A_G	rs115455827	11792		11793	European
		6	151334530	A	C	0.2444	0.0522	0.0197	2.84e-06	6_151334530_A_C	rs117097664	11345		11793	European
		7	77960243	T	C	-0.067	0.0133	0.5969	4.71e-07	7_77960243_T_C	rs2691530	11793		11793	European
		8	102489704	A	G	-0.1229	0.0242	0.9127	3.8e-07	8_102489704_A_G	rs2470622	11345		11793	European
		10	89584284	A	G	-0.0767	0.0172	0.7946	8.22e-06	10_89584284_A_G	rs11202576	11345		11793	European
		11	101331132	A	G	-0.1557	0.035	0.9611	8.64e-06	11_101331132_A_G	rs72984228	11792		11793	European
		11	134706712	T	C	0.1331	0.0293	0.0539	5.55e-06	11_134706712_T_C	rs113946880	11792		11793	European
		12	103075047	C	G	0.0659	0.0149	0.7403	9.74e-06	12_103075047_C_G	rs10860902	11778		11793	European
		15	81221771	T	C	0.1554	0.0329	0.9514	2.32e-06	15_81221771_T_C	rs7171268	11345		11793	European
		18	50513818	A	G	-0.212	0.042	0.0295	4.47e-07	18_50513818_A_G	rs148317708	10919		11793	European
		18	70105531	T	C	-0.0843	0.0186	0.1481	5.84e-06	18_70105531_T_C	rs9962377	11793		11793	European
		18	77253338	T	C	0.0692	0.0148	0.6047	2.93e-06	18_77253338_T_C	rs428324	10281		11793	European
beta-nerve growth factor levels	Beta-NGF	1	59543117	T	TA	0.0683	0.015	0.7798	5.28e-06	1_59543117_T_TA	rs34043924	11331	beta-nerve growth factor measurement	14743	European
		1	115829943	A	C	-0.0797	0.0122	0.3498	6.46e-11	1_115829943_A_C	rs6328	13224		14743	European
		2	227016311	CT	C	-0.0672	0.015	0.209	7.46e-06	2_227016311_CT_C	rs11404457	11336		14743	European
		4	96824143	A	G	0.0584	0.0126	0.3152	3.57e-06	4_96824143_A_G	rs72673086	12858		14743	European
		4	119266088	T	C	-0.1646	0.0365	0.0262	6.5e-06	4_119266088_T_C	rs78167655	14743		14743	European
		4	164064099	T	C	-0.1187	0.0258	0.9491	4.21e-06	4_164064099_T_C	rs4017	14742		14743	European
		4	166807640	A	G	0.2208	0.0462	0.0229	1.76e-06	4_166807640_A_G	rs17689534	13421		14743	European
		5	132971762	T	G	0.1213	0.0247	0.9435	9.06e-07	5_132971762_T_G	rs12188775	14737		14743	European
		6	838092	T	C	0.0853	0.0185	0.8904	4.01e-06	6_838092_T_C	rs77493302	14743		14743	European
		6	16601587	A	G	0.0619	0.0136	0.7375	5.33e-06	6_16601587_A_G	rs2237172	14295		14743	European
		6	31457874	A	C	-0.0685	0.0143	0.3918	1.67e-06	6_31457874_A_C	rs2904780	11538		14743	European
		6	32192617	T	C	0.1203	0.0262	0.9514	4.4e-06	6_32192617_T_C	rs397081	14743		14743	European
		6	150452471	A	G	0.0925	0.0205	0.0825	6.42e-06	6_150452471_A_G	rs73782207	14734		14743	European
		6	153400418	T	G	0.0629	0.0137	0.2135	4.41e-06	6_153400418_T_G	rs9479501	14729		14743	European
		7	30944899	A	G	0.1389	0.0276	0.0802	4.84e-07	7_30944899_A_G	rs12533747	14295		14743	European
		7	130302087	A	C	-0.1617	0.0352	0.9727	4.35e-06	7_130302087_A_C	rs17647697	14741		14743	European
		7	151019021	C	G	0.1867	0.0408	0.966	4.74e-06	7_151019021_C_G	rs12539643	11344		14743	European
		8	13332042	T	C	0.0578	0.0117	0.6636	7.81e-07	8_13332042_T_C	rs62494116	14729		14743	European
		8	122948812	A	G	0.0626	0.0126	0.719	6.76e-07	8_122948812_A_G	rs1878359	14740		14743	European
		9	14636946	C	G	0.053	0.0118	0.55	7.07e-06	9_14636946_C_G	rs10961630	14295		14743	European
		9	90362040	T	C	-0.0775	0.0118	0.4965	5.11e-11	9_90362040_T_C	rs3128517	14295		14743	European
		10	89839430	A	G	-0.075	0.0148	0.1928	4.03e-07	10_89839430_A_G	rs12259196	13244		14743	European
		10	125058869	T	C	0.2352	0.0521	0.9836	6.35e-06	10_125058869_T_C	rs4980184	14295		14743	European
		11	9434918	A	C	-0.2977	0.0657	0.9883	5.86e-06	11_9434918_A_C	rs183185212	13808		14743	European
		11	19837758	T	C	0.1739	0.0384	0.9748	5.94e-06	11_19837758_T_C	rs11025264	14743		14743	European
		12	14011469	G	GT	0.1719	0.0383	0.9639	7.18e-06	12_14011469_G_GT	rs149439201	10894		14743	European
		12	91732089	A	ATTTCTT	-0.0551	0.0124	0.5439	8.85e-06	12_91732089_A_ATTTCTT	rs150978595	11342		14743	European
		13	67428046	T	C	-0.175	0.0387	0.9756	6.13e-06	13_67428046_T_C	rs9599159	14730		14743	European
		14	69285337	C	G	-0.055	0.0117	0.5283	2.59e-06	14_69285337_C_G	rs4899264	14295		14743	European
		14	94854041	A	G	0.0862	0.0195	0.0949	9.85e-06	14_94854041_A_G	rs7149605	14731		14743	European
		16	3327943	A	G	0.2773	0.0602	0.0196	4.1e-06	16_3327943_A_G	rs140072192	11925		14743	European
		17	47365286	T	C	-0.1722	0.0388	0.0258	9.07e-06	17_47365286_T_C	rs140882208	14731		14743	European
		18	2455418	T	G	-0.1546	0.0343	0.0301	6.57e-06	18_2455418_T_G	rs4087847	14743		14743	European
		18	5679360	A	T	-0.1748	0.0386	0.0281	5.94e-06	18_5679360_A_T	rs74639669	14733		14743	European
		18	55441626	T	C	-0.1249	0.0259	0.1005	1.42e-06	18_55441626_T_C	rs62092633	11344		14743	European
		19	16434937	T	C	0.0607	0.0124	0.3088	9.82e-07	19_16434937_T_C	rs34559191	13675		14743	European
		19	43780396	T	C	-0.271	0.0565	0.014	1.61e-06	19_43780396_T_C	rs117164089	13421		14743	European
		21	43942626	T	C	0.2541	0.0556	0.0235	4.87e-06	21_43942626_T_C	rs148834134	13421		14743	European
		22	49775973	C	G	-0.2164	0.0467	0.0256	3.59e-06	22_49775973_C_G	rs13058191	14295		14743	European
Caspase 8 levels	CASP-8	1	2338015	T	C	-0.2016	0.0422	0.9714	1.78e-06	1_2338015_T_C	rs34154371	13232	caspase-8 measurement	14744	European
		1	157270515	A	C	-0.0812	0.0167	0.8466	1.16e-06	1_157270515_A_C	rs12073499	14295		14744	European
		1	203643268	A	G	-0.0614	0.0138	0.2714	8.62e-06	1_203643268_A_G	rs7418913	14296		14744	European
		2	46781928	CT	C	0.113	0.0241	0.0883	2.75e-06	2_46781928_CT_C	rs11438549	10894		14744	European
		2	202164805	C	G	-0.1987	0.0173	0.8696	1.56e-30	2_202164805_C_G	rs56328050	14743		14744	European
		2	231090015	A	T	-0.0806	0.0162	0.1582	6.51e-07	2_231090015_A_T	rs11695193	14743		14744	European
		3	152332673	T	C	0.0781	0.0168	0.856	3.34e-06	3_152332673_T_C	rs11709039	14743		14744	European
		4	5786594	A	C	0.0922	0.0203	0.094	5.58e-06	4_5786594_A_C	rs10024203	14735		14744	European
		5	179923576	T	C	0.0668	0.015	0.1902	8.45e-06	5_179923576_T_C	rs13188908	14736		14744	European
		5	180339648	A	G	0.3474	0.0683	0.0145	3.65e-07	5_180339648_A_G	rs148608719	12745		14744	European
		6	158193698	A	G	0.0681	0.0145	0.6981	2.65e-06	6_158193698_A_G	rs1034059	14296		14744	European
		7	61833768	T	C	0.4195	0.0912	0.9851	4.23e-06	7_61833768_T_C	rs187405204	6257		14744	European
		8	5557775	C	G	0.1095	0.0238	0.9304	4.21e-06	8_5557775_C_G	rs111764025	14731		14744	European
		9	22742536	A	G	-0.2001	0.0428	0.9804	2.94e-06	9_22742536_A_G	rs78449258	14744		14744	European
		10	84027526	T	C	0.2044	0.0412	0.978	7.01e-07	10_84027526_T_C	rs73306603	14741		14744	European
		10	129961901	A	G	-0.0962	0.0215	0.0863	7.66e-06	10_129961901_A_G	rs1467702	14743		14744	European
		11	63817395	C	G	-0.3615	0.0776	0.0099	3.19e-06	11_63817395_C_G	rs140844269	12330		14744	European
		11	98455719	A	G	-0.0539	0.0121	0.3708	8.41e-06	11_98455719_A_G	rs11216018	14296		14744	European
		12	62645486	C	G	-0.0858	0.0165	0.1545	1.99e-07	12_62645486_C_G	rs1032417	14296		14744	European
		12	82467039	A	G	0.1384	0.0312	0.0405	9.17e-06	12_82467039_A_G	rs56097553	14744		14744	European
		14	54145317	T	C	-0.0613	0.0135	0.7483	5.61e-06	14_54145317_T_C	rs7146962	14295		14744	European
		17	75033876	A	G	-0.0706	0.0157	0.685	6.9e-06	17_75033876_A_G	rs2411067	11345		14744	European
		20	44566861	C	G	0.2318	0.0486	0.9827	1.85e-06	20_44566861_C_G	rs137887001	14296		14744	European
		22	48714112	T	C	0.0985	0.0222	0.1249	9.12e-06	22_48714112_T_C	rs7287303	11791		14744	European
Eotaxin levels	Eotaxin	1	159175354	A	G	0.0749	0.0114	0.5547	5.03e-11	1_159175354_A_G	rs12075	14731	eotaxin measurement	14734	European
		1	172117232	A	G	-0.0767	0.0172	0.1696	8.22e-06	1_172117232_A_G	rs10911109	11774		14734	European
		3	42906116	T	C	-0.3316	0.0225	0.9289	3.69e-49	3_42906116_T_C	rs2228467	14733		14734	European
		3	43179320	T	C	0.1502	0.0303	0.0433	7.16e-07	3_43179320_T_C	rs79684468	14286		14734	European
		3	46258902	T	C	0.0785	0.0123	0.3561	1.75e-10	3_46258902_T_C	rs2201150	14286		14734	European
		3	175964549	T	C	0.4043	0.0898	0.0083	6.72e-06	3_175964549_T_C	rs148554043	11726		14734	European
		4	104507060	A	C	-0.3374	0.0714	0.0128	2.3e-06	4_104507060_A_C	rs139597204	12303		14734	European
		5	118058126	A	C	-0.0656	0.0137	0.2333	1.68e-06	5_118058126_A_C	rs6894241	14715		14734	European
		5	130672061	A	G	0.2299	0.0508	0.0222	6.02e-06	5_130672061_A_G	rs151240414	11335		14734	European
		7	75495667	A	G	0.2002	0.0205	0.09	1.58e-22	7_75495667_A_G	rs757973	14713		14734	European
		8	11700967	A	T	-0.0913	0.0189	0.1104	1.36e-06	8_11700967_A_T	rs73209015	14728		14734	European
		8	49300287	T	C	-0.2283	0.0514	0.0172	8.93e-06	8_49300287_T_C	rs140965534	14238		14734	European
		10	128183195	T	G	0.1929	0.0422	0.9754	4.85e-06	10_128183195_T_G	rs79432525	14247		14734	European
		11	24773107	A	G	-0.0609	0.0131	0.6155	3.34e-06	11_24773107_A_G	rs1564995	14286		14734	European
		11	95274487	T	G	0.1017	0.0208	0.9023	1.01e-06	11_95274487_T_G	rs34536806	14286		14734	European
		12	105757994	A	G	-0.1138	0.0244	0.9282	3.1e-06	12_105757994_A_G	rs35543857	14286		14734	European
		16	24006879	T	C	0.2107	0.0451	0.9774	2.99e-06	16_24006879_T_C	rs114744647	14730		14734	European
		16	80051931	T	C	-0.0818	0.0133	0.7358	7.73e-10	16_80051931_T_C	rs9940390	14286		14734	European
		17	12248581	T	C	0.0732	0.016	0.8434	4.76e-06	17_12248581_T_C	rs8068185	14727		14734	European
		17	32619052	T	C	-0.1215	0.0156	0.167	6.78e-15	17_32619052_T_C	rs79722574	14720		14734	European
		17	54117492	A	G	0.1213	0.0272	0.0494	8.21e-06	17_54117492_A_G	rs9303380	14286		14734	European
		17	77253324	C	G	-0.1089	0.0244	0.9022	8.08e-06	17_77253324_C_G	rs12453306	11335		14734	European
		18	1508223	C	G	0.0555	0.0121	0.5296	4.5e-06	18_1508223_C_G	rs55843637	14286		14734	European
		18	38337850	A	G	0.0554	0.0125	0.3264	9.34e-06	18_38337850_A_G	rs170520	14285		14734	European
		19	37955248	C	G	0.0817	0.016	0.8362	3.29e-07	19_37955248_C_G	rs2112920	14286		14734	European
		20	49033630	T	G	0.2826	0.0606	0.0125	3.11e-06	20_49033630_T_G	rs139476527	12933		14734	European
		21	39593226	A	G	-0.1678	0.0345	0.0333	1.15e-06	21_39593226_A_G	rs9976282	14722		14734	European
		22	45003109	A	G	-0.0861	0.0187	0.1199	4.14e-06	22_45003109_A_G	rs73171545	14286		14734	European
C-C motif chemokine 19 levels	CCL19	2	7425475	C	G	0.0615	0.013	0.6941	2.24e-06	2_7425475_C_G	rs7595241	14288	C-C motif chemokine 19 measurement	14736	European
		2	66609925	A	C	-0.2101	0.043	0.021	1.03e-06	2_66609925_A_C	rs113139367	14242		14736	European
		2	204776176	C	G	-0.0803	0.0123	0.4754	6.65e-11	2_204776176_C_G	rs13010492	13422		14736	European
		3	12700866	C	G	0.2648	0.0589	0.0195	6.93e-06	3_12700866_C_G	rs192686691	10795		14736	European
		3	58516854	C	G	0.4485	0.0922	0.992	1.15e-06	3_58516854_C_G	rs113539352	11439		14736	European
		3	71575288	T	C	0.2391	0.0538	0.9738	8.82e-06	3_71575288_T_C	rs1654018	10894		14736	European
		3	132200719	T	G	0.2346	0.0185	0.8822	7.53e-37	3_132200719_T_G	rs62292952	14728		14736	European
		4	7444846	T	C	-0.0592	0.0133	0.6909	8.54e-06	4_7444846_T_C	rs4356912	14288		14736	European
		4	76428761	T	C	-0.1216	0.0272	0.0583	7.8e-06	4_76428761_T_C	rs6535499	14288		14736	European
		4	119585039	A	G	0.1335	0.0298	0.9401	7.47e-06	4_119585039_A_G	rs374784992	11760		14736	European
		4	123839263	T	C	-0.2096	0.045	0.0195	3.2e-06	4_123839263_T_C	rs79086127	14247		14736	European
		4	145124024	T	C	0.0596	0.0122	0.3904	1.03e-06	4_145124024_T_C	rs4554017	14288		14736	European
		5	23807519	T	C	0.3784	0.0842	0.0116	6.99e-06	5_23807519_T_C	rs115109204	10795		14736	European
		5	123121314	A	T	0.086	0.0192	0.861	7.49e-06	5_123121314_A_T	rs12521515	11780		14736	European
		5	150442171	A	C	0.0551	0.012	0.4736	4.4e-06	5_150442171_A_C	rs3792790	14288		14736	European
		5	174187919	T	C	0.0863	0.0169	0.8559	3.28e-07	5_174187919_T_C	rs6870560	14732		14736	European
		6	9710127	A	T	0.3112	0.0695	0.01	7.55e-06	6_9710127_A_T	rs1328133	13422		14736	European
		6	32444093	C	G	-0.4884	0.0277	0.9365	1.41e-69	6_32444093_C_G	rs9469127	14735		14736	European
		6	32519041	A	G	-0.1775	0.0206	0.8408	6.9e-18	6_32519041_A_G	rs28635588	9182		14736	European
		6	81004579	T	C	-0.1185	0.0264	0.0713	7.17e-06	6_81004579_T_C	rs11961362	12851		14736	European
		6	125027776	C	G	0.0757	0.0157	0.1687	1.42e-06	6_125027776_C_G	rs1415763	14731		14736	European
		6	133835436	A	G	0.0671	0.015	0.8005	7.7e-06	6_133835436_A_G	rs13212719	14288		14736	European
		7	3911280	A	G	0.0729	0.0154	0.8219	2.2e-06	7_3911280_A_G	rs10242459	14729		14736	European
		8	61418130	T	C	-0.3645	0.0756	0.989	1.43e-06	8_61418130_T_C	rs73257451	11337		14736	European
		8	81339142	A	G	-0.0561	0.0124	0.6505	6.06e-06	8_81339142_A_G	rs454265	14728		14736	European
		9	34710084	A	C	-0.1464	0.017	0.8639	7.19e-18	9_34710084_A_C	rs11574915	14733		14736	European
		9	35612978	A	G	0.1238	0.0265	0.0534	2.99e-06	9_35612978_A_G	rs34791102	14735		14736	European
		10	93652211	A	G	-0.0644	0.0142	0.6255	5.75e-06	10_93652211_A_G	rs7894965	11538		14736	European
		12	19813981	A	T	-0.0697	0.0135	0.2452	2.43e-07	12_19813981_A_T	rs6486995	14735		14736	European
		12	62401393	A	T	-0.0694	0.0156	0.1741	8.64e-06	12_62401393_A_T	rs11174279	14730		14736	European
		12	111904371	A	T	-0.0801	0.0132	0.5095	1.29e-09	12_111904371_A_T	rs4766578	11785		14736	European
		13	23257952	T	C	0.0928	0.0208	0.8962	8.14e-06	13_23257952_T_C	rs76295077	14288		14736	European
		13	113647321	A	G	-0.0671	0.0137	0.2653	9.69e-07	13_113647321_A_G	rs4907572	14722		14736	European
		14	48619204	A	C	-0.1236	0.0274	0.9429	6.45e-06	14_48619204_A_C	rs111317412	14288		14736	European
		14	76855291	A	G	-0.2939	0.0616	0.0119	1.83e-06	14_76855291_A_G	rs138108512	13422		14736	European
		14	100142541	A	G	-0.2066	0.046	0.0209	7.08e-06	14_100142541_A_G	rs138618048	14247		14736	European
		16	57300587	A	T	0.1349	0.0294	0.9557	4.47e-06	16_57300587_A_T	rs74764632	14734		14736	European
		16	82146285	T	C	-0.3558	0.0803	0.9931	9.38e-06	16_82146285_T_C	rs7185085	12291		14736	European
		17	14918425	T	C	-0.2707	0.0574	0.0151	2.4e-06	17_14918425_T_C	rs147708384	13801		14736	European
		18	69226577	A	G	-0.1065	0.0239	0.0669	8.35e-06	18_69226577_A_G	rs11877886	14722		14736	European
		19	52249702	T	G	-0.0575	0.0128	0.307	7.05e-06	19_52249702_T_G	rs2070746	14288		14736	European
		22	17731243	A	G	-0.1724	0.036	0.0585	1.68e-06	22_17731243_A_G	rs138440733	12404		14736	European
C-C motif chemokine 20 levels	CCL20	1	32260562	T	C	0.2585	0.0548	0.9859	2.39e-06	1_32260562_T_C	rs11582772	14243	C-C motif chemokine 20 measurement	14736	European
		1	238606022	T	C	-0.0953	0.0208	0.0967	4.61e-06	1_238606022_T_C	rs111674022	14288		14736	European
		2	228661828	T	C	-0.0996	0.0128	0.326	7.18e-15	2_228661828_T_C	rs10207134	14287		14736	European
		3	45157203	A	T	-0.053	0.0119	0.4995	8.44e-06	3_45157203_A_T	rs35757792	14720		14736	European
		5	40408939	T	C	0.0955	0.0213	0.9122	7.34e-06	5_40408939_T_C	rs55891514	14735		14736	European
		5	133019542	T	C	0.1091	0.0239	0.9296	5e-06	5_133019542_T_C	rs13185268	14724		14736	European
		6	1448190	T	C	0.0637	0.0135	0.3674	2.38e-06	6_1448190_T_C	rs11242693	12404		14736	European
		6	32635998	T	G	-0.076	0.0148	0.215	2.82e-07	6_32635998_T_G	rs9274623	14288		14736	European
		6	40998167	T	C	0.1459	0.0185	0.883	3.11e-15	6_40998167_T_C	rs742493	14735		14736	European
		6	51953097	A	G	0.0522	0.0116	0.4744	6.8e-06	6_51953097_A_G	rs9357723	14735		14736	European
		6	107477601	T	G	-0.0622	0.0138	0.754	6.57e-06	6_107477601_T_G	rs7749768	14709		14736	European
		6	162943133	T	C	0.0801	0.0179	0.136	7.65e-06	6_162943133_T_C	rs34729167	14288		14736	European
		6	167363434	C	G	-0.0624	0.0138	0.7473	6.13e-06	6_167363434_C_G	rs3798304	14287		14736	European
		7	55791153	T	C	0.0611	0.0137	0.6697	8.2e-06	7_55791153_T_C	rs62456601	12836		14736	European
		8	22584718	T	C	0.0573	0.012	0.5396	1.8e-06	8_22584718_T_C	rs1129474	14288		14736	European
		9	115519904	T	C	0.0636	0.0127	0.3159	5.5e-07	9_115519904_T_C	rs2796032	14718		14736	European
		10	73509465	T	C	-0.0722	0.0162	0.1993	8.32e-06	10_73509465_T_C	rs748503	14288		14736	European
		10	127693479	A	G	0.1939	0.0414	0.9774	2.82e-06	10_127693479_A_G	rs41302923	14726		14736	European
		11	42142787	T	C	0.1191	0.026	0.9413	4.63e-06	11_42142787_T_C	rs10837780	14288		14736	European
		12	19657540	A	G	0.2057	0.0422	0.9739	1.09e-06	12_19657540_A_G	rs73072893	13230		14736	European
		12	104149874	A	G	0.0635	0.0128	0.6933	7.02e-07	12_104149874_A_G	rs4981022	14721		14736	European
		13	24524337	T	C	-0.2	0.0451	0.028	9.22e-06	13_24524337_T_C	rs61945278	13386		14736	European
		14	92792639	T	C	0.1297	0.0289	0.9526	7.19e-06	14_92792639_T_C	rs118164045	14288		14736	European
		14	94625543	T	C	-0.1512	0.0328	0.0376	4.03e-06	14_94625543_T_C	rs151092565	14728		14736	European
		14	106782532	A	T	-0.1602	0.0344	0.0632	3.21e-06	14_106782532_A_T	rs2003431	9786		14736	European
		15	40077948	A	C	0.1072	0.0238	0.0762	6.66e-06	15_40077948_A_C	rs1027232	14730		14736	European
		16	63795821	A	T	-0.0568	0.0125	0.6585	5.52e-06	16_63795821_A_T	rs6498925	14729		14736	European
		17	67136325	C	G	-0.185	0.0359	0.9688	2.56e-07	17_67136325_C_G	rs117753190	14243		14736	European
		17	72761195	C	G	-0.2256	0.0429	0.9694	1.45e-07	17_72761195_C_G	rs117900576	13224		14736	European
		18	56487606	T	C	-0.0736	0.0158	0.1755	3.19e-06	18_56487606_T_C	rs6420556	14288		14736	European
		19	6535637	T	C	-0.055	0.0124	0.3574	9.19e-06	19_6535637_T_C	rs348389	14288		14736	European
		21	32961256	T	C	0.0804	0.0166	0.1452	1.28e-06	21_32961256_T_C	rs35833676	14732		14736	European
		21	44005002	A	G	-0.1315	0.0276	0.9476	1.89e-06	21_44005002_A_G	rs13049624	14288		14736	European
		22	49877754	T	G	-0.1184	0.0257	0.9406	4.09e-06	22_49877754_T_G	rs5769672	14732		14736	European
C-C motif chemokine 23 levels	CCL23	1	161582200	C	G	0.0603	0.0132	0.608	4.92e-06	1_161582200_C_G	rs74127049	13422	C-C motif chemokine 23 measurement	14736	European
		1	203441260	A	G	-0.3061	0.0626	0.0116	1.01e-06	1_203441260_A_G	rs146074782	12935		14736	European
		1	245606006	T	G	-0.1035	0.0228	0.899	5.64e-06	1_245606006_T_G	rs55755820	11538		14736	European
		2	241647342	T	C	0.0983	0.0215	0.9113	4.83e-06	2_241647342_T_C	rs1001495	13650		14736	European
		3	6127208	T	C	0.2157	0.0449	0.0255	1.56e-06	3_6127208_T_C	rs143910182	14730		14736	European
		3	14445911	A	G	-0.21	0.0426	0.0278	8.24e-07	3_14445911_A_G	rs116683909	14724		14736	European
		3	40054358	A	G	0.1273	0.0278	0.048	4.67e-06	3_40054358_A_G	rs74491711	14735		14736	European
		3	46462144	T	C	0.0585	0.0127	0.6736	4.1e-06	3_46462144_T_C	rs4317138	14288		14736	European
		4	77373079	T	C	0.0574	0.0114	0.4869	4.78e-07	4_77373079_T_C	rs2870238	14736		14736	European
		6	31432006	A	G	-0.1027	0.0232	0.0765	9.57e-06	6_31432006_A_G	rs2263318	14735		14736	European
		6	86144743	C	G	0.1164	0.0237	0.9291	9.04e-07	6_86144743_C_G	rs12204524	14727		14736	European
		7	3238978	T	C	-0.0548	0.0118	0.5907	3.42e-06	7_3238978_T_C	rs4719850	14726		14736	European
		7	17545964	A	G	-0.1497	0.0319	0.0393	2.7e-06	7_17545964_A_G	rs73071153	14728		14736	European
		7	34711511	T	C	-0.0671	0.0149	0.6941	6.69e-06	7_34711511_T_C	rs11285223	10894		14736	European
		9	94180109	T	C	0.1307	0.0289	0.0514	6.11e-06	9_94180109_T_C	rs80014265	14736		14736	European
		9	135902793	T	C	0.0664	0.0148	0.3078	7.24e-06	9_135902793_T_C	rs2905095	11337		14736	European
		10	18295482	A	G	0.0574	0.0125	0.3093	4.39e-06	10_18295482_A_G	rs1926742	14725		14736	European
		10	34433796	A	G	-0.2064	0.0437	0.9788	2.32e-06	10_34433796_A_G	rs77354000	14735		14736	European
		10	116653091	C	G	-0.202	0.0445	0.9774	5.64e-06	10_116653091_C_G	rs17092563	14733		14736	European
		10	132905425	A	G	0.0971	0.0186	0.1154	1.79e-07	10_132905425_A_G	rs11017721	14288		14736	European
		11	1989274	A	G	-0.0692	0.014	0.7293	7.7e-07	11_1989274_A_G	rs112492	13224		14736	European
		11	84372512	A	T	0.0927	0.0202	0.0922	4.45e-06	11_84372512_A_T	rs17735284	14725		14736	European
		11	115081786	C	G	0.224	0.0416	0.0223	7.26e-08	11_115081786_C_G	rs77083410	14734		14736	European
		12	57461250	T	TAAG	-0.1074	0.0233	0.9136	4.04e-06	12_57461250_T_TAAG	rs150663378	11339		14736	European
		14	94811056	T	G	-0.2384	0.0537	0.0143	9.02e-06	14_94811056_T_G	rs79960240	14249		14736	European
		16	26890471	T	C	-0.0547	0.0123	0.3198	8.7e-06	16_26890471_T_C	rs6497967	14729		14736	European
		17	21386459	A	G	-0.0643	0.0137	0.7287	2.69e-06	17_21386459_A_G	rs12949647	14288		14736	European
		17	33992028	T	C	-0.2589	0.0342	0.035	3.73e-14	17_33992028_T_C	rs72625914	14726		14736	European
		17	34195180	A	C	-0.3246	0.0413	0.9561	3.85e-15	17_34195180_A_C	rs117639761	14736		14736	European
		17	34276072	A	G	0.1738	0.0372	0.0369	2.98e-06	17_34276072_A_G	rs143566774	14288		14736	European
		17	34326215	A	C	-0.5147	0.0158	0.1497	8.99e-233	17_34326215_A_C	rs712048	14723		14736	European
		17	47298101	A	G	-0.1778	0.0402	0.0234	9.74e-06	17_47298101_A_G	rs12103669	14734		14736	European
		19	11626019	T	C	-0.1724	0.039	0.0385	9.85e-06	19_11626019_T_C	rs376974828	10696		14736	European
		19	45416741	T	C	0.0669	0.0138	0.2405	1.25e-06	19_45416741_T_C	rs438811	14720		14736	European
		22	51076281	T	C	-0.1397	0.0285	0.0559	9.5e-07	22_51076281_T_C	rs113959305	13224		14736	European
C-C motif chemokine 25 levels	CCL25	1	23748852	C	G	0.0566	0.0119	0.4781	1.97e-06	1_23748852_C_G	rs11589432	14287	C-C motif chemokine 25 measurement	14736	European
		1	160762078	A	C	-0.1934	0.0406	0.0225	1.9e-06	1_160762078_A_C	rs143132666	14734		14736	European
		6	67085077	A	G	-0.0777	0.0163	0.846	1.87e-06	6_67085077_A_G	rs851850	14288		14736	European
		8	10694001	T	C	0.1437	0.0297	0.0428	1.31e-06	8_10694001_T_C	rs111437511	14733		14736	European
		8	42081422	T	C	-0.1198	0.0226	0.0745	1.15e-07	8_42081422_T_C	rs17683663	14730		14736	European
		9	125200862	T	C	0.3717	0.0777	0.9916	1.72e-06	9_125200862_T_C	rs116534774	11139		14736	European
		9	136155000	T	C	-0.2482	0.0166	0.1875	1.52e-50	9_136155000_T_C	rs635634	11785		14736	European
		11	64434151	T	C	-0.0865	0.0181	0.8838	1.76e-06	11_64434151_T_C	rs10792444	14732		14736	European
		12	578100	A	G	-0.1159	0.0116	0.4365	1.66e-23	12_578100_A_G	rs7296588	14725		14736	European
		12	81177765	A	G	-0.0637	0.0133	0.6502	1.67e-06	12_81177765_A_G	rs7137942	12404		14736	European
		18	2519969	A	C	0.0662	0.0136	0.7599	1.13e-06	18_2519969_A_C	rs2078037	14712		14736	European
		19	8004497	CA	C	0.0729	0.0153	0.6912	1.89e-06	19_8004497_CA_C	rs34322159	10894		14736	European
		19	8044223	A	G	-0.3409	0.0429	0.0216	1.92e-15	19_8044223_A_G	rs62123121	13870		14736	European
		19	8116242	T	C	0.796	0.0148	0.164	1.07e-305	19_8116242_T_C	rs111825581	14288		14736	European
		19	8128506	A	C	0.2187	0.0417	0.9758	1.57e-07	19_8128506_A_C	rs145698044	14718		14736	European
		19	8212533	T	G	0.1929	0.0395	0.0277	1.04e-06	19_8212533_T_G	rs140376515	14288		14736	European
		19	49207255	A	G	0.3098	0.0113	0.5286	1.77e-165	19_49207255_A_G	rs485073	14735		14736	European
C-C motif chemokine 28 levels	CCL28	1	64836646	T	C	-0.1263	0.0264	0.9486	1.72e-06	1_64836646_T_C	rs1514964	14734	C-C motif chemokine 28 measurement	14734	European
		1	76835048	A	G	0.1458	0.0321	0.9674	5.57e-06	1_76835048_A_G	rs17098842	14732		14734	European
		1	154994265	T	C	0.0534	0.0116	0.5411	4.16e-06	1_154994265_T_C	rs6671688	14286		14734	European
		1	207095623	C	G	0.0638	0.0111	0.5279	9.04e-09	1_207095623_C_G	rs291084	14726		14734	European
		2	56625010	T	TG	-0.1842	0.039	0.9713	2.32e-06	2_56625010_T_TG	rs200181753	11339		14734	European
		2	111889358	A	G	0.2696	0.0542	0.9859	6.55e-07	2_111889358_A_G	rs76291845	14244		14734	European
		2	207061115	A	AAAATAAATAAAT	0.1331	0.0241	0.9152	3.34e-08	2_207061115_A_AAAATAAATAAAT	rs145895468	10407		14734	European
		2	207076122	T	C	-0.1056	0.0198	0.0895	9.64e-08	2_207076122_T_C	rs112641086	14731		14734	European
		2	225265371	T	C	0.1215	0.0271	0.0639	7.35e-06	2_225265371_T_C	rs74855027	14286		14734	European
		3	124901642	A	G	0.1063	0.024	0.0645	9.46e-06	3_124901642_A_G	rs79205279	13854		14734	European
		4	102569209	C	G	-0.0597	0.0121	0.6079	8.06e-07	4_102569209_C_G	rs2866626	14285		14734	European
		4	125828318	T	C	0.0624	0.0137	0.7035	5.24e-06	4_125828318_T_C	rs76679915	11962		14734	European
		4	138284908	A	C	0.1182	0.0263	0.9197	6.98e-06	4_138284908_A_C	rs374794081	11339		14734	European
		4	157065076	T	C	0.0531	0.0116	0.6323	4.7e-06	4_157065076_T_C	rs7661151	14730		14734	European
		5	43405459	T	C	0.0702	0.0122	0.4126	8.71e-09	5_43405459_T_C	rs4866742	12829		14734	European
		5	84924989	A	C	0.2298	0.0488	0.9815	2.49e-06	5_84924989_A_C	rs116782490	12633		14734	European
		5	102824347	A	G	-0.1684	0.0323	0.0376	1.85e-07	5_102824347_A_G	rs78843608	14725		14734	European
		5	131707429	A	G	0.0597	0.0128	0.5481	3.1e-06	5_131707429_A_G	rs2631360	11780		14734	European
		6	29556379	A	G	-0.4948	0.112	0.9936	9.97e-06	6_29556379_A_G	rs141430371	6941		14734	European
		6	145107700	A	G	0.0934	0.0205	0.1058	5.21e-06	6_145107700_A_G	rs11754249	11779		14734	European
		7	12554637	A	T	0.1874	0.0424	0.9776	9.88e-06	7_12554637_A_T	rs118111688	13374		14734	European
		7	18702222	A	C	0.0779	0.0171	0.1364	5.22e-06	7_18702222_A_C	rs801520	14732		14734	European
		7	77694740	A	G	-0.058	0.0128	0.7423	5.86e-06	7_77694740_A_G	rs3823797	14732		14734	European
		7	115560778	T	C	0.1812	0.0392	0.0244	3.79e-06	7_115560778_T_C	rs143400203	14722		14734	European
		9	90419900	A	C	-0.2853	0.0513	0.0176	2.68e-08	9_90419900_A_C	rs76669782	12933		14734	European
		9	136141870	T	C	-0.078	0.0162	0.1883	1.47e-06	9_136141870_T_C	rs2519093	11783		14734	European
		10	90264140	T	C	-0.058	0.012	0.6211	1.34e-06	10_90264140_T_C	rs2477954	14286		14734	European
		10	93493436	CT	C	0.188	0.0395	0.0278	1.94e-06	10_93493436_CT_C	rs199965585	11336		14734	European
		10	105492625	T	C	-0.1844	0.0395	0.0271	3.04e-06	10_105492625_T_C	rs78552613	14734		14734	European
		11	25452442	A	G	-0.0959	0.0208	0.8571	4.02e-06	11_25452442_A_G	rs371663005	10894		14734	European
		11	113953622	A	G	-0.1935	0.0355	0.0347	5.02e-08	11_113953622_A_G	rs73000929	14734		14734	European
		12	54692061	A	G	-0.0688	0.0118	0.4015	5.53e-09	12_54692061_A_G	rs6580980	14285		14734	European
		12	55670876	A	T	-0.2841	0.0599	0.9884	2.11e-06	12_55670876_A_T	rs80328354	14734		14734	European
		12	69466941	A	G	-0.055	0.0122	0.3872	6.54e-06	12_69466941_A_G	rs7958187	13420		14734	European
		12	106453419	T	G	-0.2617	0.0587	0.0119	8.26e-06	12_106453419_T_G	rs140404587	14241		14734	European
		13	106647340	T	G	0.129	0.0282	0.9561	4.77e-06	13_106647340_T_G	rs77569365	14734		14734	European
		14	86936828	A	G	0.051	0.0114	0.5556	7.69e-06	14_86936828_A_G	rs12589600	14711		14734	European
		15	91295829	A	T	-0.0866	0.0194	0.8668	8.05e-06	15_91295829_A_T	rs28384995	14286		14734	European
		17	7459299	T	G	-0.0855	0.017	0.7824	4.92e-07	17_7459299_T_G	rs11078696	10894		14734	European
		17	8580609	A	G	0.0907	0.0204	0.9021	8.75e-06	17_8580609_A_G	rs4346241	14286		14734	European
		18	1508223	C	G	0.0549	0.0119	0.5287	3.96e-06	18_1508223_C_G	rs55843637	14286		14734	European
		18	74179338	C	G	0.2181	0.0466	0.9802	2.87e-06	18_74179338_C_G	rs71363004	11982		14734	European
		19	31385455	A	G	0.2249	0.0501	0.0212	7.16e-06	19_31385455_A_G	rs150193318	14286		14734	European
		19	55238516	T	G	0.242	0.0523	0.0489	3.71e-06	19_55238516_T_G	rs113582651	8911		14734	European
		21	22059297	C	G	-0.0585	0.0131	0.5068	7.98e-06	21_22059297_C_G	rs3064568	11538		14734	European
		21	37813355	G	GCCCCCA	0.0683	0.0148	0.591	3.93e-06	21_37813355_G_GCCCCCA	rs150258133	10894		14734	European
		22	38406782	A	C	0.0684	0.0121	0.3659	1.58e-08	22_38406782_A_C	rs139902	14285		14734	European
C-C motif chemokine 4 levels	CCL4	2	79469060	T	C	0.1989	0.044	0.0317	6.17e-06	2_79469060_T_C	rs148518028	14296	C-C motif chemokine 4-like measurement	14744	European
		2	162240222	A	G	0.2198	0.0497	0.0203	9.75e-06	2_162240222_A_G	rs143922263	14296		14744	European
		2	236974412	A	T	0.2915	0.0617	0.0134	2.31e-06	2_236974412_A_T	rs116193969	14296		14744	European
		3	756117	C	G	0.1956	0.0405	0.0299	1.37e-06	3_756117_C_G	rs116309267	14723		14744	European
		3	22458640	A	G	0.0533	0.012	0.56	8.93e-06	3_22458640_A_G	rs13100427	14296		14744	European
		3	45755730	T	G	-0.0598	0.0134	0.5219	8.09e-06	3_45755730_T_G	rs5019353	11743		14744	European
		3	46167911	G	GA	-0.1164	0.016	0.2388	3.46e-13	3_46167911_G_GA	rs36100613	10894		14744	European
		3	46457412	T	C	-0.5767	0.0184	0.8759	1.24e-215	3_46457412_T_C	rs113010081	14296		14744	European
		3	46459749	T	C	-0.2294	0.0415	0.0248	3.24e-08	3_46459749_T_C	rs140505982	13865		14744	European
		3	50167084	G	GTT	-0.173	0.0307	0.9381	1.75e-08	3_50167084_G_GTT	rs142129369	9343		14744	European
		3	63106417	T	C	0.0648	0.0146	0.2289	9.06e-06	3_63106417_T_C	rs66822987	14296		14744	European
		3	152777012	A	T	-0.1185	0.0265	0.9445	7.76e-06	3_152777012_A_T	rs9818901	14742		14744	European
		3	190832842	T	C	-0.188	0.0414	0.0228	5.6e-06	3_190832842_T_C	rs112846979	14296		14744	European
		4	38798935	T	C	0.0728	0.0143	0.2565	3.56e-07	4_38798935_T_C	rs5743614	12859		14744	European
		4	53951496	A	G	0.0869	0.019	0.1344	4.79e-06	4_53951496_A_G	rs111476793	12800		14744	European
		4	157055604	A	G	-0.2607	0.0552	0.0138	2.33e-06	4_157055604_A_G	rs78044056	13809		14744	European
		5	11317698	T	C	0.0743	0.0162	0.1598	4.51e-06	5_11317698_T_C	rs42279	14738		14744	European
		5	33775793	T	G	0.2123	0.0455	0.0284	3.07e-06	5_33775793_T_G	rs112315344	14255		14744	European
		6	22899548	T	C	0.0763	0.017	0.8565	7.18e-06	6_22899548_T_C	rs17792183	14296		14744	European
		6	124666261	T	G	0.0547	0.0123	0.3884	8.7e-06	6_124666261_T_G	rs141958785	14296		14744	European
		7	22212109	T	C	-0.2165	0.0478	0.9805	5.92e-06	7_22212109_T_C	rs112356872	14743		14744	European
		9	33460141	A	C	-0.0631	0.0142	0.6988	8.84e-06	9_33460141_A_C	rs3860989	11984		14744	European
		9	105528047	A	T	0.085	0.0186	0.8839	4.88e-06	9_105528047_A_T	rs10990301	14296		14744	European
		10	132716137	A	G	0.0833	0.0178	0.1323	2.87e-06	10_132716137_A_G	rs56131468	14296		14744	European
		11	30476151	T	TA	0.1906	0.0364	0.965	1.64e-07	11_30476151_T_TA	rs200664920	11342		14744	European
		12	52285090	A	G	0.1953	0.0416	0.0228	2.67e-06	12_52285090_A_G	rs143960014	14257		14744	European
		12	67722012	A	G	-0.0635	0.0125	0.6742	3.77e-07	12_67722012_A_G	rs1161092	14296		14744	European
		13	43555687	A	G	0.0672	0.015	0.7907	7.46e-06	13_43555687_A_G	rs11619402	14296		14744	European
		16	79338459	T	G	-0.1765	0.0374	0.9693	2.37e-06	16_79338459_T_G	rs72800563	14741		14744	European
		17	34421139	A	G	-0.0745	0.0138	0.2416	6.72e-08	17_34421139_A_G	rs1634503	14295		14744	European
		17	34819750	A	G	-0.4104	0.0173	0.1459	2.11e-124	17_34819750_A_G	rs8064426	14295		14744	European
		17	34945214	T	C	0.2321	0.0283	0.9406	2.38e-16	17_34945214_T_C	rs17692864	13662		14744	European
		19	18917908	T	C	0.2797	0.0551	0.0186	3.85e-07	19_18917908_T_C	rs137896358	12745		14744	European
		20	50372747	C	G	0.2133	0.0475	0.9802	7.1e-06	20_50372747_C_G	rs183450854	14737		14744	European
		20	57507885	A	G	-0.0715	0.0159	0.198	6.9e-06	20_57507885_A_G	rs6100282	12799		14744	European
		21	26966560	A	T	-0.0899	0.0196	0.8283	4.5e-06	21_26966560_A_T	rs4817032	10894		14744	European
Natural killer cell receptor 2B4 levels	CD244	1	25261696	A	G	-0.0559	0.0122	0.4429	4.61e-06	1_25261696_A_G	rs10903115	14286	natural killer cell receptor 2B4 measurement	14735	European
		1	44253015	T	C	0.0744	0.0119	0.4677	4.05e-10	1_44253015_T_C	rs3828139	14286		14735	European
		1	88677329	A	G	0.2053	0.0411	0.0249	5.88e-07	1_88677329_A_G	rs147033439	14731		14735	European
		1	160773957	A	G	-0.0624	0.0118	0.4675	1.24e-07	1_160773957_A_G	rs11265488	14287		14735	European
		1	160803802	A	G	0.2122	0.0119	0.4066	3.99e-71	1_160803802_A_G	rs11265493	14287		14735	European
		1	233431752	T	C	-0.3154	0.0695	0.9868	5.68e-06	1_233431752_T_C	rs113798825	11273		14735	European
		2	49094515	T	C	0.1066	0.024	0.0652	8.93e-06	2_49094515_T_C	rs114344979	14724		14735	European
		2	62495209	A	G	0.0661	0.0117	0.4329	1.61e-08	2_62495209_A_G	rs4672486	14720		14735	European
		2	79554556	T	C	-0.0589	0.0123	0.4388	1.68e-06	2_79554556_T_C	rs1434219	14287		14735	European
		2	111846068	T	C	0.0704	0.0126	0.6994	2.31e-08	2_111846068_T_C	rs56272634	14729		14735	European
		3	112589458	A	G	-0.2705	0.0612	0.0131	9.87e-06	3_112589458_A_G	rs148214660	14287		14735	European
		3	167513752	A	T	0.1576	0.0353	0.9675	8.02e-06	3_167513752_A_T	rs73173072	14718		14735	European
		4	27611759	C	G	-0.0637	0.0139	0.2366	4.59e-06	4_27611759_C_G	rs1574847	14287		14735	European
		4	174530615	A	G	-0.1804	0.0337	0.0393	8.65e-08	4_174530615_A_G	rs114758826	14728		14735	European
		5	64185695	C	G	0.2056	0.0454	0.0192	5.94e-06	5_64185695_C_G	rs72756898	14734		14735	European
		5	96078542	T	C	0.2288	0.0497	0.0184	4.15e-06	5_96078542_T_C	rs78142752	14734		14735	European
		5	113042679	A	T	0.2783	0.0621	0.9887	7.41e-06	5_113042679_A_T	rs140189694	12934		14735	European
		5	152231724	T	TTGTGTG	-0.116	0.0251	0.0976	3.81e-06	5_152231724_T_TTGTGTG	rs142158359	10894		14735	European
		6	614064	A	G	-0.1074	0.0215	0.0794	5.87e-07	6_614064_A_G	rs6928352	14731		14735	European
		7	109234908	A	G	-0.3587	0.0807	0.007	8.8e-06	7_109234908_A_G	rs149826608	13156		14735	European
		8	3921805	A	G	0.0627	0.0134	0.6347	2.88e-06	8_3921805_A_G	rs2554697	11782		14735	European
		8	92927069	T	C	0.2308	0.052	0.9818	9.06e-06	8_92927069_T_C	rs145175118	14287		14735	European
		8	106570964	T	G	0.063	0.0138	0.248	4.99e-06	8_106570964_T_G	rs34826779	14287		14735	European
		8	140546637	G	GT	0.0718	0.0159	0.7846	6.31e-06	8_140546637_G_GT	rs33956003	11339		14735	European
		9	92856642	T	C	-0.3705	0.0763	0.9873	1.2e-06	9_92856642_T_C	rs10992054	12304		14735	European
		9	129557272	T	C	0.3046	0.0689	0.0304	9.83e-06	9_129557272_T_C	rs145111742	12304		14735	European
		10	95662408	T	C	0.2604	0.0584	0.9697	8.24e-06	10_95662408_T_C	rs61865960	11810		14735	European
		11	94575608	A	G	0.0768	0.0161	0.8167	1.84e-06	11_94575608_A_G	rs11020961	14287		14735	European
		11	126335329	A	G	-0.0702	0.0147	0.1876	1.79e-06	11_126335329_A_G	rs11220506	14729		14735	European
		12	111884608	T	C	0.116	0.0128	0.4764	1.27e-19	12_111884608_T_C	rs3184504	11784		14735	European
		16	48902293	A	C	-0.2146	0.047	0.0182	4.97e-06	16_48902293_A_C	rs149458216	14725		14735	European
		17	7088423	T	C	-0.0776	0.0125	0.6405	5.37e-10	17_7088423_T_C	rs72837690	14287		14735	European
		20	60283624	T	C	0.2642	0.059	0.0173	7.54e-06	20_60283624_T_C	rs149212182	12321		14735	European
		21	38144075	A	G	0.0905	0.0203	0.9052	8.27e-06	21_38144075_A_G	rs60006581	14724		14735	European
		22	17214005	A	G	0.1618	0.0348	0.9666	3.33e-06	22_17214005_A_G	rs139924614	14725		14735	European
CD40L receptor levels	CD40	1	59140291	T	C	-0.0611	0.0134	0.7421	5.12e-06	1_59140291_T_C	rs17372980	14288	CD40 measurement	14736	European
		1	211450157	C	G	0.1978	0.0413	0.0203	1.67e-06	1_211450157_C_G	rs4278412	14725		14736	European
		2	122731427	A	G	0.109	0.0216	0.914	4.5e-07	2_122731427_A_G	rs138897138	14288		14736	European
		2	161368905	T	C	0.0541	0.0118	0.5003	4.55e-06	2_161368905_T_C	rs4664334	14288		14736	European
		3	3773438	A	G	0.0789	0.017	0.1353	3.46e-06	3_3773438_A_G	rs3967170	14721		14736	European
		3	20921481	A	G	-0.2655	0.0591	0.9784	7.04e-06	3_20921481_A_G	rs144949926	14288		14736	European
		4	7304426	T	G	0.3143	0.0687	0.9875	4.76e-06	4_7304426_T_G	rs12500563	10795		14736	European
		4	55046724	A	G	-0.0582	0.0125	0.4883	3.22e-06	4_55046724_A_G	rs9993874	12403		14736	European
		5	22143588	T	C	0.0707	0.0138	0.4128	3e-07	5_22143588_T_C	rs74794857	11760		14736	European
		6	10178951	T	C	-0.0504	0.0112	0.5049	6.8e-06	6_10178951_T_C	rs11755766	14735		14736	European
		7	29807677	T	G	0.1568	0.0335	0.0642	2.86e-06	7_29807677_T_G	rs200824954	10894		14736	European
		7	108543387	A	C	-0.1041	0.0235	0.0609	9.43e-06	7_108543387_A_C	rs7798473	14734		14736	European
		8	111799116	A	G	-0.1956	0.0442	0.0203	9.63e-06	8_111799116_A_G	rs149900704	14732		14736	European
		9	29426599	C	G	0.1458	0.0316	0.9638	3.95e-06	9_29426599_C_G	rs75626299	14728		14736	European
		13	45595067	A	C	0.064	0.012	0.4882	9.64e-08	13_45595067_A_C	rs9526031	14288		14736	European
		15	26829521	A	G	-0.0562	0.0121	0.3092	3.41e-06	15_26829521_A_G	rs8024256	14736		14736	European
		16	84304113	A	G	-0.0599	0.0123	0.6433	1.12e-06	16_84304113_A_G	rs404842	14287		14736	European
		17	66365155	T	G	-0.1269	0.0284	0.9543	7.88e-06	17_66365155_T_G	rs35864161	14735		14736	European
		19	57755822	A	G	0.0587	0.0131	0.3475	7.43e-06	19_57755822_A_G	rs34755276	12403		14736	European
		19	57861085	T	C	0.0686	0.0116	0.3648	3.34e-09	19_57861085_T_C	rs7250371	14722		14736	European
		20	30007295	T	C	-0.2717	0.0604	0.0134	6.85e-06	20_30007295_T_C	rs187640246	12792		14736	European
		20	44464356	T	C	0.3553	0.0437	0.0208	4.28e-16	20_44464356_T_C	rs117191103	14736		14736	European
		20	44606446	A	T	-0.1788	0.0268	0.9406	2.53e-11	20_44606446_A_T	rs73128569	14288		14736	European
		20	44746982	T	C	-0.4519	0.0126	0.2575	1.07e-281	20_44746982_T_C	rs1883832	14736		14736	European
		21	18103398	T	G	0.1632	0.0351	0.9648	3.33e-06	21_18103398_T_G	rs138739860	11979		14736	European
		22	45002809	A	G	0.1085	0.0205	0.8849	1.21e-07	22_45002809_A_G	rs12152184	12402		14736	European
T-cell surface glycoprotein CD5 levels	CD5	1	1103150	A	G	0.0695	0.0147	0.2776	2.27e-06	1_1103150_A_G	rs61768480	13670	t-cell surface glycoprotein CD5 measurement	14735	European
		1	179526214	T	C	0.1841	0.0313	0.0399	4.06e-09	1_179526214_T_C	rs61747728	14287		14735	European
		2	204776176	C	G	-0.0589	0.0122	0.4754	1.38e-06	2_204776176_C_G	rs13010492	13421		14735	European
		4	77211819	A	C	-0.0803	0.0151	0.2321	1.05e-07	4_77211819_A_C	rs138861398	11967		14735	European
		4	164762615	A	G	0.141	0.0292	0.1033	1.37e-06	4_164762615_A_G	rs74874989	9398		14735	European
		5	17157345	G	GT	0.1034	0.0232	0.8877	8.32e-06	5_17157345_G_GT	rs141298297	10894		14735	European
		5	176733341	A	G	-0.0683	0.0131	0.7003	1.85e-07	5_176733341_A_G	rs4073745	14287		14735	European
		6	4789310	T	TTTTG	0.2937	0.0615	0.9787	1.79e-06	6_4789310_T_TTTTG	rs200888937	10407		14735	European
		6	32019946	T	C	-0.0828	0.016	0.1538	2.28e-07	6_32019946_T_C	rs367364	14730		14735	European
		6	32600375	T	C	0.0973	0.0165	0.1469	3.7e-09	6_32600375_T_C	rs3104373	14735		14735	European
		7	50716017	T	C	0.0623	0.0124	0.6389	5.06e-07	7_50716017_T_C	rs2237450	14287		14735	European
		7	97499410	A	C	-0.1134	0.0245	0.9301	3.68e-06	7_97499410_A_C	rs17345759	14287		14735	European
		7	115257967	T	TA	-0.1734	0.039	0.958	8.74e-06	7_115257967_T_TA	rs5886779	8386		14735	European
		8	9173358	A	G	-0.0533	0.0119	0.4819	7.5e-06	8_9173358_A_G	rs7012814	14287		14735	European
		8	67386869	A	G	0.2987	0.0657	0.9884	5.46e-06	8_67386869_A_G	rs74796205	13800		14735	European
		9	27496604	T	C	0.1638	0.0334	0.9589	9.38e-07	9_27496604_T_C	rs17769062	14287		14735	European
		9	105614669	A	T	-0.4169	0.0806	0.9916	2.31e-07	9_105614669_A_T	rs192582121	11438		14735	European
		10	6251691	A	G	-0.1261	0.0256	0.0751	8.4e-07	10_6251691_A_G	rs117276991	14287		14735	European
		10	71211945	A	G	-0.0629	0.0132	0.7492	1.89e-06	10_71211945_A_G	rs12416520	14709		14735	European
		10	114454187	A	T	-0.1681	0.0352	0.0327	1.79e-06	10_114454187_A_T	rs60562286	14726		14735	European
		11	4281522	A	C	0.1465	0.0312	0.9341	2.66e-06	11_4281522_A_C	rs4910962	11760		14735	European
		11	60793651	C	G	0.1083	0.012	0.6328	1.8e-19	11_60793651_C_G	rs4939490	14735		14735	European
		11	60922561	C	G	0.1193	0.0126	0.6395	2.85e-21	11_60922561_C_G	rs674379	12835		14735	European
		11	102724025	A	G	-0.3109	0.0696	0.0109	7.93e-06	11_102724025_A_G	rs193245191	12290		14735	European
		11	127558155	A	G	-0.118	0.0265	0.9449	8.47e-06	11_127558155_A_G	rs78808574	14287		14735	European
		12	31688535	A	G	0.0569	0.0119	0.4361	1.74e-06	12_31688535_A_G	rs1259355	14287		14735	European
		12	74680262	A	T	-0.118	0.0265	0.0501	8.47e-06	12_74680262_A_T	rs7295476	14735		14735	European
		12	111884608	T	C	0.1427	0.0128	0.4764	7.29e-29	12_111884608_T_C	rs3184504	11784		14735	European
		12	125487245	A	G	-0.0613	0.0135	0.2804	5.61e-06	12_125487245_A_G	rs6488973	14722		14735	European
		12	129141888	A	G	-0.1418	0.032	0.9625	9.37e-06	12_129141888_A_G	rs7298384	14718		14735	European
		13	39003323	A	G	0.2374	0.0476	0.9826	6.12e-07	13_39003323_A_G	rs117516652	14248		14735	European
		14	93329692	T	C	-0.0588	0.0128	0.3206	4.35e-06	14_93329692_T_C	rs11622090	13236		14735	European
		17	37365138	A	G	-0.0679	0.015	0.7871	5.99e-06	17_37365138_A_G	rs16541	14287		14735	European
		18	45545720	A	G	-0.1199	0.0187	0.8853	1.44e-10	18_45545720_A_G	rs7242462	14287		14735	European
		19	48833608	A	G	0.1471	0.0313	0.9627	2.61e-06	19_48833608_A_G	rs4893	14735		14735	European
T-cell surface glycoprotein CD6 isoform levels	CD6	2	227938476	A	T	-0.1796	0.0376	0.97	1.78e-06	2_227938476_A_T	rs72969761	14710	level of T-cell differentiation antigen CD6 in blood plasma	14735	European
		4	83120077	T	C	-0.0634	0.013	0.3879	1.08e-06	4_83120077_T_C	rs12648753	12402		14735	European
		7	153635380	A	C	0.0646	0.0134	0.2505	1.43e-06	7_153635380_A_C	rs9691968	14735		14735	European
		8	79635243	A	C	0.0602	0.0124	0.3374	1.2e-06	8_79635243_A_C	rs1483572	14287		14735	European
		9	33165305	T	TA	-0.0724	0.0152	0.7294	1.91e-06	9_33165305_T_TA	rs58960269	10894		14735	European
		11	60588500	A	T	-0.1548	0.0201	0.0931	1.34e-14	11_60588500_A_T	rs80197455	14733		14735	European
		11	60725886	A	C	0.1649	0.0338	0.965	1.07e-06	11_60725886_A_C	rs559282	14735		14735	European
		11	60763134	A	C	-0.6032	0.0134	0.2215	1.71e-305	11_60763134_A_C	rs11230555	14287		14735	European
		12	112007756	T	C	-0.1085	0.0131	0.5224	1.21e-16	12_112007756_T_C	rs653178	11784		14735	European
CUB domain-containing protein 1 levels	CDCP1	1	19875930	A	T	-0.1578	0.0352	0.0675	7.36e-06	1_19875930_A_T	rs5010503	12404	CUB domain-containing protein 1 measurement	14734	European
		1	101804329	T	C	-0.2176	0.0471	0.9829	3.84e-06	1_101804329_T_C	rs61782461	14286		14734	European
		1	155197602	C	G	-0.0566	0.012	0.4028	2.4e-06	1_155197602_C_G	rs2990246	14286		14734	European
		2	148430383	A	G	-0.1093	0.0232	0.0652	2.46e-06	2_148430383_A_G	rs59872649	14734		14734	European
		3	43423959	T	C	0.0757	0.0143	0.2607	1.2e-07	3_43423959_T_C	rs34027772	12403		14734	European
		3	45130725	T	C	-0.1738	0.0151	0.1811	1.18e-30	3_45130725_T_C	rs7618923	14286		14734	European
		3	45187785	C	G	0.303	0.0146	0.8212	1.14e-95	3_45187785_C_G	rs2276862	14730		14734	European
		3	58453757	T	C	-0.148	0.0312	0.0367	2.1e-06	3_58453757_T_C	rs35478654	14725		14734	European
		4	53951496	A	G	0.0895	0.0182	0.1339	8.76e-07	4_53951496_A_G	rs111476793	12790		14734	European
		5	2103391	C	G	-0.0781	0.0156	0.8283	5.55e-07	5_2103391_C_G	rs10044847	14719		14734	European
		5	72411335	A	G	-0.0738	0.0159	0.8367	3.46e-06	5_72411335_A_G	rs6452820	14286		14734	European
		6	622484	A	G	0.4223	0.0932	0.0078	5.87e-06	6_622484_A_G	rs115009171	10300		14734	European
		6	32602396	T	C	-0.0933	0.0118	0.6505	2.64e-15	6_32602396_T_C	rs9272226	14733		14734	European
		6	162326838	A	T	0.0957	0.0197	0.0969	1.19e-06	6_162326838_A_T	rs118116993	14286		14734	European
		7	56643150	G	GAC	-0.1132	0.0248	0.9115	5.01e-06	7_56643150_G_GAC	rs141653758	10894		14734	European
		7	89952215	A	C	-0.2509	0.0514	0.0133	1.05e-06	7_89952215_A_C	rs184033839	14246		14734	European
		8	27678341	A	T	0.1022	0.0227	0.8817	6.73e-06	8_27678341_A_T	rs59803571	10894		14734	European
		8	61937553	T	C	-0.0579	0.0119	0.6455	1.14e-06	8_61937553_T_C	rs6991332	14286		14734	European
		8	91776995	A	C	0.0507	0.0113	0.4982	7.23e-06	8_91776995_A_C	rs1463919	14285		14734	European
		9	21413803	C	G	-0.0616	0.0114	0.5862	6.53e-08	9_21413803_C_G	rs10964983	14724		14734	European
		9	35993938	T	C	-0.0504	0.0112	0.5023	6.8e-06	9_35993938_T_C	rs10465082	14733		14734	European
		11	17556914	T	G	0.0894	0.0201	0.0924	8.68e-06	11_17556914_T_G	rs35176543	14286		14734	European
		11	126188405	A	G	0.0816	0.0116	0.4097	2e-12	11_126188405_A_G	rs672806	14286		14734	European
		11	126261564	A	G	0.1221	0.0122	0.3187	1.4e-23	11_126261564_A_G	rs12290068	14726		14734	European
		12	15991375	C	G	0.2058	0.0461	0.9817	8.04e-06	12_15991375_C_G	rs111984955	14725		14734	European
		12	60829749	A	G	0.1654	0.037	0.9669	7.81e-06	12_60829749_A_G	rs17607930	14286		14734	European
		13	84915900	A	G	0.0609	0.0128	0.7179	1.96e-06	13_84915900_A_G	rs17078000	14286		14734	European
		14	59010649	T	C	-0.0541	0.0118	0.6294	4.55e-06	14_59010649_T_C	rs28535751	14733		14734	European
		15	58791416	T	G	-0.0923	0.0204	0.0938	6.05e-06	15_58791416_T_G	rs59752567	14730		14734	European
		16	66391749	A	C	0.2029	0.0458	0.0186	9.42e-06	16_66391749_A_C	rs11864674	14246		14734	European
		16	79183747	A	T	-0.0658	0.0134	0.2312	9.09e-07	16_79183747_A_T	rs12928188	14715		14734	European
		17	36021431	T	G	-0.1259	0.0279	0.0544	6.41e-06	17_36021431_T_G	rs75892552	14286		14734	European
		17	38720826	T	C	-0.1323	0.0277	0.0513	1.79e-06	17_38720826_T_C	rs74811341	14734		14734	European
		18	19991319	A	C	0.0737	0.0144	0.7965	3.09e-07	18_19991319_A_C	rs7506429	14286		14734	European
		19	11270867	T	C	-0.0619	0.0125	0.7187	7.35e-07	19_11270867_T_C	rs4804148	14734		14734	European
		20	18761853	A	G	0.4557	0.0968	0.0265	2.51e-06	20_18761853_A_G	rs146583535	8372		14734	European
		21	37270018	A	G	0.2325	0.051	0.0213	5.14e-06	21_37270018_A_G	rs2742145	11538		14734	European
		22	31852311	A	G	-0.1938	0.0409	0.9581	2.15e-06	22_31852311_A_G	rs191929998	9844		14734	European
Macrophage colony-stimulating factor 1 levels	CSF-1	1	110474695	A	C	0.0775	0.0165	0.2211	2.64e-06	1_110474695_A_C	rs7538029	11335	macrophage colony-stimulating factor 1 measurement	14734	European
		1	110503296	T	C	0.1684	0.0118	0.4821	3.31e-46	1_110503296_T_C	rs17610659	14286		14734	European
		1	179682087	A	G	0.1439	0.031	0.044	3.45e-06	1_179682087_A_G	rs142421172	12840		14734	European
		1	190519358	T	C	0.0674	0.0152	0.185	9.24e-06	1_190519358_T_C	rs11806838	14286		14734	European
		2	8775320	T	C	0.0944	0.0196	0.1197	1.46e-06	2_8775320_T_C	rs11685487	14286		14734	European
		2	10646611	T	C	-0.0519	0.0114	0.5786	5.3e-06	2_10646611_T_C	rs846654	14707		14734	European
		2	27764122	T	C	0.0827	0.0173	0.1595	1.75e-06	2_27764122_T_C	rs116443177	12403		14734	European
		2	140484970	A	G	-0.2277	0.0496	0.9815	4.42e-06	2_140484970_A_G	rs115370595	13799		14734	European
		3	1456080	C	G	0.0888	0.0192	0.1075	3.75e-06	3_1456080_C_G	rs72997796	14286		14734	European
		3	47563522	A	T	0.1847	0.0412	0.9719	7.36e-06	3_47563522_A_T	rs188348611	12354		14734	European
		3	115295680	A	G	0.0778	0.0168	0.853	3.64e-06	3_115295680_A_G	rs76421506	14286		14734	European
		3	171430935	T	G	-0.0914	0.02	0.8992	4.88e-06	3_171430935_T_G	rs74849049	14286		14734	European
		4	13713646	C	G	-0.1189	0.026	0.0697	4.81e-06	4_13713646_C_G	rs78652121	12838		14734	European
		4	48122174	A	ATATGTATG	0.0701	0.015	0.3712	2.96e-06	4_48122174_A_ATATGTATG	rs145227560	10894		14734	European
		4	154438727	A	G	0.2238	0.0504	0.016	8.98e-06	4_154438727_A_G	rs116039112	14286		14734	European
		4	183461339	T	C	-0.1493	0.0329	0.0382	5.68e-06	4_183461339_T_C	rs75305583	14286		14734	European
		5	78775099	C	G	0.0583	0.0122	0.3043	1.76e-06	5_78775099_C_G	rs10042665	14727		14734	European
		5	174229899	T	C	-0.0802	0.018	0.1143	8.37e-06	5_174229899_T_C	rs3934571	14732		14734	European
		6	30075103	T	G	-0.075	0.0152	0.8323	8.05e-07	6_30075103_T_G	rs2523992	14734		14734	European
		6	90870805	CA	C	-0.0673	0.0147	0.464	4.69e-06	6_90870805_CA_C	rs11390042	10894		14734	European
		8	19590012	A	G	0.054	0.0122	0.3028	9.59e-06	8_19590012_A_G	rs7825914	14732		14734	European
		8	80715263	A	G	-0.061	0.0135	0.738	6.23e-06	8_80715263_A_G	rs12549430	14286		14734	European
		12	58388232	C	G	-0.0601	0.0124	0.6484	1.25e-06	12_58388232_C_G	rs1605333	13237		14734	European
		13	75660663	T	C	0.3234	0.0723	0.0106	7.71e-06	13_75660663_T_C	rs142902162	12898		14734	European
		14	58461604	T	C	-0.1225	0.0265	0.9466	3.79e-06	14_58461604_T_C	rs17734417	14723		14734	European
		14	78693608	A	G	0.1151	0.0239	0.936	1.47e-06	14_78693608_A_G	rs75869070	14715		14734	European
		15	45690795	A	T	-0.2096	0.046	0.9801	5.2e-06	15_45690795_A_T	rs28673875	14236		14734	European
		15	63787216	T	C	-0.2243	0.0503	0.9814	8.22e-06	15_63787216_T_C	rs34674345	14286		14734	European
		16	60437963	T	C	-0.199	0.0414	0.0231	1.53e-06	16_60437963_T_C	rs72783071	14247		14734	European
		18	3048453	A	T	0.1034	0.023	0.9329	6.94e-06	18_3048453_A_T	rs17638424	14715		14734	European
		18	45546185	A	G	-0.0872	0.0185	0.8823	2.43e-06	18_45546185_A_G	rs7227917	14286		14734	European
		19	58875573	C	G	-0.1989	0.0435	0.0348	4.82e-06	19_58875573_C_G	rs117591817	14286		14734	European
Cystatin D levels	CST5	1	202192624	A	G	0.0585	0.012	0.6022	1.09e-06	1_202192624_A_G	rs4950836	14288	cystatin-D measurement	14736	European
		2	233853187	A	G	0.0607	0.0126	0.2813	1.45e-06	2_233853187_A_G	rs72980022	14721		14736	European
		5	134508559	A	G	-0.0565	0.0116	0.587	1.11e-06	5_134508559_A_G	rs10479093	14712		14736	European
		11	34460472	A	T	-0.0639	0.012	0.345	1.01e-07	11_34460472_A_T	rs7943316	14731		14736	European
		11	34865133	A	G	-0.0671	0.0118	0.6342	1.3e-08	11_34865133_A_G	rs1509659	14732		14736	European
		12	11116082	T	G	0.1707	0.0133	0.7422	1.05e-37	12_11116082_T_G	rs11054089	14288		14736	European
		12	31381343	T	C	0.1016	0.0213	0.0812	1.84e-06	12_31381343_T_C	rs141192864	14728		14736	European
		15	63639416	T	C	0.0772	0.0114	0.4618	1.27e-11	15_63639416_T_C	rs72748935	14722		14736	European
		18	3479423	T	C	-0.0654	0.0134	0.3077	1.06e-06	18_3479423_T_C	rs60586299	14288		14736	European
		18	24286681	T	C	0.0568	0.0119	0.6369	1.81e-06	18_24286681_T_C	rs470841	14736		14736	European
		19	49203829	T	C	0.0831	0.0123	0.4156	1.42e-11	19_49203829_T_C	rs35106244	14288		14736	European
		20	23464311	A	G	0.0814	0.0145	0.1953	1.98e-08	20_23464311_A_G	rs34074361	14736		14736	European
		20	23810508	T	C	-0.6554	0.0149	0.8166	1.31e-305	20_23810508_T_C	rs11696133	14288		14736	European
		20	23952699	A	G	-0.0986	0.014	0.7668	1.88e-12	20_23952699_A_G	rs4815261	14288		14736	European
		20	24084648	A	G	-0.2494	0.0438	0.9789	1.24e-08	20_24084648_A_G	rs77415137	14736		14736	European
		20	24695916	T	C	-0.0783	0.0137	0.2362	1.09e-08	20_24695916_T_C	rs60746501	14288		14736	European
		21	18049996	T	C	-0.0572	0.0119	0.6243	1.53e-06	21_18049996_T_C	rs7275493	14727		14736	European
Fractalkine levels	CX3CL1	1	6532317	A	G	-0.1881	0.0405	0.9747	3.41e-06	1_6532317_A_G	rs114359340	13651	fractalkine measurement	14743	European
		1	161608256	T	C	-0.0639	0.0142	0.4952	6.8e-06	1_161608256_T_C	rs4047522	11768		14743	European
		1	172099857	A	G	-0.1436	0.0304	0.0402	2.32e-06	1_172099857_A_G	rs77915710	14742		14743	European
		1	179473273	T	C	-0.1358	0.0298	0.9547	5.19e-06	1_179473273_T_C	rs72704449	14295		14743	European
		2	19059082	A	C	-0.165	0.0362	0.9728	5.16e-06	2_19059082_A_C	rs71451021	14740		14743	European
		2	44117788	C	G	-0.1191	0.0248	0.9355	1.57e-06	2_44117788_C_G	rs111472651	14728		14743	European
		2	113835522	A	G	-0.0675	0.0126	0.5568	8.45e-08	2_113835522_A_G	rs11682107	12412		14743	European
		2	232254374	T	C	0.1351	0.0292	0.0806	3.72e-06	2_232254374_T_C	rs72985859	8297		14743	European
		3	1260482	C	G	-0.0569	0.012	0.3525	2.12e-06	3_1260482_C_G	rs1976172	14732		14743	European
		3	39307162	A	G	0.0941	0.0154	0.1671	9.94e-10	3_39307162_A_G	rs3732378	14740		14743	European
		3	70136592	T	G	0.0633	0.0122	0.3327	2.12e-07	3_70136592_T_G	rs35026817	14740		14743	European
		4	179539497	A	G	0.1479	0.0301	0.9343	8.94e-07	4_179539497_A_G	rs980364	9902		14743	European
		4	187139939	A	G	-0.0582	0.0114	0.4914	3.3e-07	4_187139939_A_G	rs12331618	14729		14743	European
		5	120396066	T	C	-0.0903	0.0193	0.89	2.89e-06	5_120396066_T_C	rs13167439	14295		14743	European
		5	176839890	T	G	-0.0681	0.0128	0.274	1.04e-07	5_176839890_T_G	rs2731674	14740		14743	European
		6	31351764	T	C	-0.0589	0.0117	0.6177	4.8e-07	6_31351764_T_C	rs2442752	14743		14743	European
		6	32418018	T	C	-0.0811	0.012	0.651	1.4e-11	6_32418018_T_C	rs6937696	14742		14743	European
		7	30524015	A	T	0.0597	0.012	0.4243	6.52e-07	7_30524015_A_T	rs2736723	14295		14743	European
		8	11391108	G	GAGGAGA	-0.0865	0.0189	0.1395	4.72e-06	8_11391108_G_GAGGAGA	rs146481940	11333		14743	European
		8	26741279	A	G	0.1968	0.0424	0.9744	3.46e-06	8_26741279_A_G	rs56397903	14743		14743	European
		8	131635787	A	G	-0.0867	0.0193	0.8632	7.05e-06	8_131635787_A_G	rs16904321	14295		14743	European
		9	81886673	C	G	0.1196	0.0263	0.9371	5.43e-06	9_81886673_C_G	rs77819349	14295		14743	European
		9	136155000	T	C	-0.1145	0.0166	0.1884	5.29e-12	9_136155000_T_C	rs635634	11792		14743	European
		11	120941125	T	C	0.0666	0.0149	0.7791	7.83e-06	11_120941125_T_C	rs56675723	12412		14743	European
		12	41381284	A	C	0.0563	0.012	0.6601	2.71e-06	12_41381284_A_C	rs712137	14737		14743	European
		12	79905558	A	C	0.0792	0.0158	0.1687	5.37e-07	12_79905558_A_C	rs10778675	14295		14743	European
		15	23001299	T	C	0.0666	0.015	0.8038	9e-06	15_23001299_T_C	rs36067349	14294		14743	European
		15	85657494	A	G	-0.1996	0.0432	0.0224	3.83e-06	15_85657494_A_G	rs117698194	13859		14743	European
		16	57167230	A	G	-0.1511	0.027	0.9463	2.19e-08	16_57167230_A_G	rs8052631	14295		14743	European
		16	57183274	A	G	-0.1935	0.0433	0.9764	7.87e-06	16_57183274_A_G	rs78751841	14723		14743	European
		16	57412802	C	G	0.2041	0.0118	0.424	4.99e-67	16_57412802_C_G	rs671623	14295		14743	European
		16	57508595	T	C	0.1129	0.0244	0.9372	3.71e-06	16_57508595_T_C	rs55896747	14734		14743	European
		18	59374764	T	C	0.0813	0.0179	0.1321	5.57e-06	18_59374764_T_C	rs73007244	14295		14743	European
		20	52569781	C	G	0.2442	0.0529	0.9812	3.91e-06	20_52569781_C_G	rs73137770	13808		14743	European
		21	25498266	T	C	0.1127	0.0254	0.0652	9.12e-06	21_25498266_T_C	rs9981489	14295		14743	European
C-X-C motif chemokine 1 levels	CXCL1	1	159176831	T	C	0.0661	0.0119	0.3809	2.78e-08	1_159176831_T_C	rs863004	14722	CXCL1 measurement	14736	European
		1	191712620	T	C	-0.2241	0.0502	0.9769	8.04e-06	1_191712620_T_C	rs75883619	14736		14736	European
		1	211439817	T	C	-0.1886	0.042	0.9791	7.11e-06	1_211439817_T_C	rs6700633	14726		14736	European
		2	167396150	CT	C	-0.2254	0.0453	0.9548	6.5e-07	2_167396150_CT_C	rs11428073	10894		14736	European
		3	45270029	A	G	0.0577	0.0128	0.2947	6.55e-06	3_45270029_A_G	rs6807587	14733		14736	European
		4	13514885	T	TA	0.195	0.0437	0.9688	8.11e-06	4_13514885_T_TA	rs147772671	11328		14736	European
		4	59689961	A	G	-0.0538	0.0117	0.5637	4.26e-06	4_59689961_A_G	rs2122155	14717		14736	European
		4	74527375	G	GATCAGAAA	0.1456	0.0265	0.9231	3.92e-08	4_74527375_G_GATCAGAAA	rs74377501	10894		14736	European
		4	74738469	T	C	-0.3134	0.0134	0.7638	5.65e-121	4_74738469_T_C	rs1366946	14730		14736	European
		5	122405522	A	G	0.0556	0.0124	0.3196	7.33e-06	5_122405522_A_G	rs7700661	14719		14736	European
		5	159394723	T	C	0.2626	0.0582	0.0157	6.42e-06	5_159394723_T_C	rs144747179	12591		14736	European
		5	177372616	T	G	0.3935	0.0869	0.009	5.95e-06	5_177372616_T_G	rs374636704	8911		14736	European
		6	54641812	A	G	-0.1047	0.0206	0.8675	3.72e-07	6_54641812_A_G	rs77914035	10893		14736	European
		7	115483444	T	C	0.1891	0.0426	0.9761	9.04e-06	7_115483444_T_C	rs144620567	14730		14736	European
		9	4396102	C	G	0.0822	0.0179	0.1691	4.39e-06	9_4396102_C_G	rs67797811	14288		14736	European
		10	13896867	T	C	0.2706	0.0601	0.0138	6.72e-06	10_13896867_T_C	rs146204850	13801		14736	European
		10	18285342	T	C	0.0518	0.0116	0.4633	7.99e-06	10_18285342_T_C	rs10508556	14735		14736	European
		10	65297720	A	C	0.0648	0.0126	0.321	2.71e-07	10_65297720_A_C	rs12770839	14724		14736	European
		11	20486401	A	G	0.123	0.0267	0.067	4.09e-06	11_20486401_A_G	rs10734292	11776		14736	European
		12	28799395	T	G	-0.2573	0.0582	0.0166	9.83e-06	12_28799395_T_G	rs118090102	12935		14736	European
		12	90180208	C	G	0.1982	0.0444	0.0196	8.05e-06	12_90180208_C_G	rs141276323	14728		14736	European
		12	125093430	T	G	0.066	0.0146	0.7719	6.17e-06	12_125093430_T_G	rs937341	14288		14736	European
		13	37854253	T	C	-0.365	0.0779	0.0146	2.79e-06	13_37854253_T_C	rs4474574	9555		14736	European
		14	35091527	A	C	-0.0719	0.0158	0.8268	5.35e-06	14_35091527_A_C	rs150441545	14288		14736	European
		15	81240669	A	G	-0.1443	0.0312	0.0405	3.75e-06	15_81240669_A_G	rs2280441	14735		14736	European
		16	4070065	CA	C	0.1132	0.0244	0.9167	3.5e-06	16_4070065_CA_C	rs34658406	11332		14736	European
		19	14808453	A	G	0.0583	0.0127	0.3161	4.42e-06	19_14808453_A_G	rs11880837	14288		14736	European
		21	39102421	C	G	-0.0564	0.012	0.3876	2.6e-06	21_39102421_C_G	rs2835916	14735		14736	European
		22	16564036	A	G	0.0976	0.0208	0.3429	2.7e-06	22_16564036_A_G	rs188111670	7743		14736	European
		22	33031339	A	G	-0.1533	0.0344	0.0337	8.33e-06	22_33031339_A_G	rs8136931	14736		14736	European
C-X-C motif chemokine 10 levels	CXCL10	1	44566391	A	G	-0.1609	0.0336	0.9671	1.68e-06	1_44566391_A_G	rs112202639	14744	C-X-C motif chemokine 10 measurement	14744	European
		1	181143447	C	G	-0.1436	0.0324	0.9616	9.33e-06	1_181143447_C_G	rs61811733	14738		14744	European
		2	3891773	A	G	0.0592	0.0127	0.7042	3.14e-06	2_3891773_A_G	rs1563171	14740		14744	European
		2	14400474	T	C	0.0536	0.0115	0.4864	3.15e-06	2_14400474_T_C	rs12476448	14737		14744	European
		2	57744868	C	G	-0.0539	0.0122	0.3617	9.96e-06	2_57744868_C_G	rs820963	14732		14744	European
		2	139887164	A	G	-0.1736	0.0393	0.9625	9.99e-06	2_139887164_A_G	rs2164693	14296		14744	European
		2	227559824	T	C	-0.2168	0.0482	0.9792	6.86e-06	2_227559824_T_C	rs76484468	14744		14744	European
		3	54104178	T	G	-0.0879	0.0182	0.1209	1.37e-06	3_54104178_T_G	rs12629593	14744		14744	European
		3	134227292	A	G	-0.0559	0.0124	0.3248	6.54e-06	3_134227292_A_G	rs3846056	14296		14744	European
		4	76808216	T	C	-0.6096	0.0619	0.9892	6.98e-23	4_76808216_T_C	rs72651343	14257		14744	European
		4	76910673	T	C	-0.5186	0.042	0.9732	5.02e-35	4_76910673_T_C	rs115140093	14744		14744	European
		4	77175245	T	C	0.0977	0.0136	0.246	6.78e-13	4_77175245_T_C	rs12646113	14743		14744	European
		4	112904535	A	G	0.1089	0.0209	0.0979	1.88e-07	4_112904535_A_G	rs72682331	14731		14744	European
		5	115740808	A	G	0.1295	0.0287	0.0442	6.42e-06	5_115740808_A_G	rs59465157	14744		14744	European
		6	31377978	T	C	0.1095	0.0196	0.1048	2.31e-08	6_31377978_T_C	rs2523495	14743		14744	European
		6	32516855	T	C	-0.2991	0.0606	0.9813	7.99e-07	6_32516855_T_C	rs71534595	11719		14744	European
		6	55774512	T	C	0.0677	0.0149	0.352	5.53e-06	6_55774512_T_C	rs56283616	10894		14744	European
		6	88557407	A	G	-0.0582	0.0121	0.6254	1.51e-06	6_88557407_A_G	rs12174864	14295		14744	European
		6	152726625	A	G	0.1456	0.0325	0.0363	7.46e-06	6_152726625_A_G	rs117298099	14725		14744	European
		7	3425301	T	C	-0.1765	0.0375	0.0284	2.52e-06	7_3425301_T_C	rs12155428	14733		14744	European
		8	62003730	A	G	-0.0789	0.0164	0.2555	1.5e-06	8_62003730_A_G	rs2349689	14296		14744	European
		9	4150061	C	G	-0.2858	0.062	0.012	4.03e-06	9_4150061_C_G	rs143796249	14296		14744	European
		9	84196490	T	C	-0.0548	0.0119	0.4567	4.12e-06	9_84196490_T_C	rs10481754	14296		14744	European
		10	1845059	T	C	-0.0567	0.0119	0.5587	1.89e-06	10_1845059_T_C	rs4367871	14296		14744	European
		11	33788499	A	G	0.1157	0.0254	0.0613	5.24e-06	11_33788499_A_G	rs7115485	14252		14744	European
		11	73731422	A	G	0.1175	0.025	0.929	2.6e-06	11_73731422_A_G	rs55732300	14730		14744	European
		11	116006514	T	C	0.1921	0.0421	0.0237	5.04e-06	11_116006514_T_C	rs11825923	14247		14744	European
		12	68597086	A	G	-0.06	0.013	0.7036	3.92e-06	12_68597086_A_G	rs741344	14296		14744	European
		12	111884608	T	C	0.1138	0.0131	0.4756	3.72e-18	12_111884608_T_C	rs3184504	11793		14744	European
		15	80065337	A	G	-0.0546	0.0118	0.5648	3.71e-06	15_80065337_A_G	rs1077965	14731		14744	European
		16	5063233	C	G	-0.1096	0.0242	0.9073	5.93e-06	16_5063233_C_G	rs11645285	11345		14744	European
		17	33794704	A	AC	0.0645	0.0145	0.6875	8.66e-06	17_33794704_A_AC	rs144219691	10894		14744	European
		19	10427721	A	T	-0.1358	0.0294	0.0495	3.86e-06	19_10427721_A_T	rs74956615	13671		14744	European
		19	11270867	T	C	-0.0629	0.013	0.7227	1.31e-06	19_11270867_T_C	rs4804148	14744		14744	European
		20	51942555	T	C	-0.1371	0.0309	0.0542	9.13e-06	20_51942555_T_C	rs62208309	14296		14744	European
		22	50774821	T	C	-0.1841	0.0376	0.9688	9.77e-07	22_50774821_T_C	rs150519056	13661		14744	European
C-X-C motif chemokine 11 levels	CXCL11	1	26395741	A	G	-0.0777	0.0165	0.1703	2.49e-06	1_26395741_A_G	rs60141220	13221	C-X-C motif chemokine 11 measurement	14736	European
		1	51541675	T	C	0.1566	0.0349	0.9575	7.22e-06	1_51541675_T_C	rs185516256	14288		14736	European
		1	181142796	A	C	0.1383	0.0309	0.0402	7.62e-06	1_181142796_A_C	rs2013836	14732		14736	European
		1	222852472	T	C	-0.1822	0.0409	0.9741	8.4e-06	1_222852472_T_C	rs17466177	14723		14736	European
		2	78400313	T	C	-0.1344	0.0302	0.9568	8.57e-06	2_78400313_T_C	rs115344667	14736		14736	European
		2	112444622	A	G	0.3893	0.0853	0.9892	5.02e-06	2_112444622_A_G	rs114013730	11961		14736	European
		2	153497193	T	C	0.2339	0.0528	0.9855	9.43e-06	2_153497193_T_C	rs12998222	13801		14736	European
		2	240244812	T	C	-0.1509	0.034	0.0385	9.07e-06	2_240244812_T_C	rs148828177	14732		14736	European
		3	114380762	A	T	-0.1549	0.0341	0.0325	5.56e-06	3_114380762_A_T	rs79378014	14734		14736	European
		3	188015332	C	G	0.2674	0.0518	0.9763	2.44e-07	3_188015332_C_G	rs62291421	12305		14736	European
		4	76916146	A	G	-0.1724	0.0118	0.6041	2.42e-48	4_76916146_A_G	rs6827617	14718		14736	European
		4	77130802	A	G	0.1821	0.0378	0.0278	1.45e-06	4_77130802_A_G	rs59148364	14721		14736	European
		4	77374393	T	C	-0.1975	0.0427	0.0216	3.74e-06	4_77374393_T_C	rs116470923	14736		14736	European
		4	119585039	A	G	0.1349	0.0297	0.9402	5.57e-06	4_119585039_A_G	rs374784992	11760		14736	European
		4	134362360	T	C	-0.0976	0.0209	0.0892	3.01e-06	4_134362360_T_C	rs112884138	14728		14736	European
		5	18009856	A	G	0.1535	0.0326	0.9608	2.49e-06	5_18009856_A_G	rs72747175	14730		14736	European
		6	32011678	A	G	-0.2236	0.047	0.9724	1.96e-06	6_32011678_A_G	rs2894233	11917		14736	European
		6	89498971	A	G	-0.0973	0.0185	0.1651	1.44e-07	6_89498971_A_G	rs72925566	11337		14736	European
		6	154177484	T	C	-0.0773	0.0164	0.165	2.44e-06	6_154177484_T_C	rs7750544	13644		14736	European
		7	101594247	T	C	0.5352	0.0705	0.0084	3.16e-14	7_101594247_T_C	rs75612655	12935		14736	European
		7	157911633	A	C	-0.1445	0.0314	0.951	4.19e-06	7_157911633_A_C	rs111787182	13224		14736	European
		8	70982905	T	C	0.1082	0.0214	0.9152	4.28e-07	8_70982905_T_C	rs78632565	14722		14736	European
		8	96176796	T	C	0.1175	0.025	0.9321	2.6e-06	8_96176796_T_C	rs7009937	14288		14736	European
		10	17590681	T	C	0.0901	0.019	0.1188	2.12e-06	10_17590681_T_C	rs4748380	14732		14736	European
		10	50895131	C	G	0.1915	0.0432	0.0233	9.3e-06	10_50895131_C_G	rs77516076	14730		14736	European
		10	64948684	T	C	-0.0815	0.0127	0.6875	1.39e-10	10_64948684_T_C	rs10733789	14287		14736	European
		10	104343428	A	C	-0.0646	0.0124	0.3172	1.89e-07	10_104343428_A_C	rs7475335	14735		14736	European
		11	22351553	A	G	-0.1162	0.025	0.9044	3.35e-06	11_22351553_A_G	rs111848253	11538		14736	European
		11	83554112	A	G	0.0609	0.0121	0.6028	4.83e-07	11_83554112_A_G	rs10898158	14288		14736	European
		12	43091649	T	C	-0.1497	0.033	0.0348	5.72e-06	12_43091649_T_C	rs2678131	14720		14736	European
		12	53150540	C	G	0.0607	0.0133	0.3069	5.02e-06	12_53150540_C_G	rs10876335	13240		14736	European
		12	111884608	T	C	0.1236	0.0132	0.4764	7.7e-21	12_111884608_T_C	rs3184504	11785		14736	European
		13	46456497	G	GTGCT	0.1109	0.0245	0.9117	6e-06	13_46456497_G_GTGCT	rs146418170	10894		14736	European
		13	53082648	A	G	0.154	0.034	0.0398	5.91e-06	13_53082648_A_G	rs371789589	12189		14736	European
		14	50775476	A	G	0.0571	0.012	0.4282	1.95e-06	14_50775476_A_G	rs12433317	14288		14736	European
		16	55366068	A	C	-0.239	0.0529	0.0224	6.24e-06	16_55366068_A_C	rs147096628	12935		14736	European
		17	3584167	T	C	-0.0654	0.0144	0.428	5.58e-06	17_3584167_T_C	rs222772	11538		14736	European
		17	34335694	T	C	-0.0882	0.0182	0.1205	1.26e-06	17_34335694_T_C	rs7222922	14726		14736	European
		17	71105507	A	G	-0.1763	0.0394	0.0292	7.65e-06	17_71105507_A_G	rs144908342	14727		14736	European
		20	4795382	A	G	-0.0599	0.0131	0.6525	4.82e-06	20_4795382_A_G	rs2245786	14721		14736	European
		20	17839484	A	G	-0.3323	0.0684	0.0117	1.18e-06	20_17839484_A_G	rs191536201	11194		14736	European
		20	41987913	T	C	0.1168	0.0258	0.9406	5.98e-06	20_41987913_T_C	rs17824652	14288		14736	European
C-X-C motif chemokine 5 levels	CXCL5	1	112467126	T	C	0.0601	0.0135	0.2633	8.51e-06	1_112467126_T_C	rs9429422	14288	C-X-C motif chemokine 5 measurement	14736	European
		1	211477063	T	C	0.2082	0.042	0.0209	7.15e-07	1_211477063_T_C	rs4279906	14717		14736	European
		2	167396150	CT	C	-0.1999	0.0449	0.9545	8.5e-06	2_167396150_CT_C	rs11428073	10894		14736	European
		3	56874033	A	G	-0.0768	0.0137	0.7593	2.07e-08	3_56874033_A_G	rs7636889	14733		14736	European
		3	124310529	T	TA	-0.107	0.0229	0.9061	2.98e-06	3_124310529_T_TA	rs141437550	11330		14736	European
		3	183850210	A	G	0.1844	0.0377	0.0265	1e-06	3_183850210_A_G	rs146553494	14733		14736	European
		4	6891435	A	G	0.0769	0.0153	0.1845	5e-07	4_6891435_A_G	rs11734099	14731		14736	European
		4	23807061	T	G	-0.118	0.0266	0.945	9.16e-06	4_23807061_T_G	rs28750249	14735		14736	European
		4	74863997	T	C	0.5063	0.0181	0.1127	3.52e-172	4_74863997_T_C	rs425535	14731		14736	European
		4	74880852	T	G	-0.1721	0.0276	0.0605	4.5e-10	4_74880852_T_G	rs79649467	14288		14736	European
		6	54641812	A	G	-0.1174	0.0206	0.8675	1.2e-08	6_54641812_A_G	rs77914035	10893		14736	European
		6	76351999	C	G	0.0631	0.013	0.2784	1.21e-06	6_76351999_C_G	rs2647400	14734		14736	European
		7	111992684	A	G	-0.0675	0.0151	0.8155	7.81e-06	7_111992684_A_G	rs7781261	14728		14736	European
		8	81858024	A	G	0.1153	0.0253	0.0709	5.18e-06	8_81858024_A_G	rs11779495	14288		14736	European
		8	106581528	A	T	-0.1058	0.0135	0.7312	4.61e-15	8_106581528_A_T	rs6993770	14288		14736	European
		8	144554731	T	C	0.0675	0.0147	0.2492	4.39e-06	8_144554731_T_C	rs2004100	13224		14736	European
		9	100684757	A	G	-0.0619	0.0121	0.6436	3.13e-07	9_100684757_A_G	rs3183927	14725		14736	European
		9	136939992	A	C	-0.1132	0.0156	0.3353	3.97e-13	9_136939992_A_C	rs10821552	9841		14736	European
		10	65077994	C	G	-0.1734	0.0117	0.5834	1.08e-49	10_65077994_C_G	rs7090111	14735		14736	European
		11	22351553	A	G	-0.1111	0.0249	0.9045	8.13e-06	11_22351553_A_G	rs111848253	11538		14736	European
		13	53109423	A	G	-0.1474	0.0322	0.9544	4.7e-06	13_53109423_A_G	rs140828666	12401		14736	European
		16	4070065	CA	C	0.1141	0.0246	0.9167	3.51e-06	16_4070065_CA_C	rs34658406	11332		14736	European
		16	26812516	T	G	0.0546	0.0122	0.3883	7.63e-06	16_26812516_T_G	rs916776	14287		14736	European
		16	64226202	A	C	0.0552	0.0123	0.6522	7.2e-06	16_64226202_A_C	rs7197943	14719		14736	European
		16	88582345	A	G	-0.19	0.0385	0.0309	8.01e-07	16_88582345_A_G	rs59312158	13672		14736	European
		19	14764810	A	G	-0.0601	0.0127	0.2925	2.22e-06	19_14764810_A_G	rs10403201	14730		14736	European
		22	16564036	A	G	0.0949	0.0209	0.3428	5.61e-06	22_16564036_A_G	rs188111670	7743		14736	European
C-X-C motif chemokine 6 levels	CXCL6	1	159175354	A	G	0.0816	0.0115	0.5554	1.29e-12	1_159175354_A_G	rs12075	14741	C-X-C motif chemokine 6 measurement	14744	European
		2	167396150	CT	C	-0.2774	0.0457	0.955	1.28e-09	2_167396150_CT_C	rs11428073	10894		14744	European
		4	74667328	T	C	-0.2873	0.027	0.0558	1.93e-26	4_74667328_T_C	rs74361503	14739		14744	European
		4	74711126	T	C	-0.4178	0.0118	0.5539	1.34e-274	4_74711126_T_C	rs13148728	14296		14744	European
		6	154079403	CAA	C	-0.0908	0.0188	0.1454	1.37e-06	6_154079403_CAA_C	rs145877975	11341		14744	European
		8	93838957	A	G	-0.3831	0.0799	0.0074	1.63e-06	8_93838957_A_G	rs182381042	12935		14744	European
		12	111973358	A	G	0.0655	0.0135	0.4781	1.22e-06	12_111973358_A_G	rs597808	11344		14744	European
		22	35739167	A	C	-0.3485	0.0719	0.9837	1.25e-06	22_35739167_A_C	rs377588320	10271		14744	European
C-X-C motif chemokine 9 levels	CXCL9	1	3823464	T	G	0.6177	0.1287	0.0057	1.59e-06	1_3823464_T_G	rs192119373	8829	C-X-C motif chemokine 9 measurement	14735	European
		1	161608256	T	C	-0.0645	0.0137	0.4962	2.5e-06	1_161608256_T_C	rs4047522	11760		14735	European
		1	192799276	A	G	0.0626	0.0138	0.6904	5.73e-06	1_192799276_A_G	rs10921271	12404		14735	European
		2	86977227	T	G	-0.2245	0.0488	0.981	4.22e-06	2_86977227_T_G	rs114033894	14287		14735	European
		2	204754353	T	C	0.057	0.0118	0.5214	1.36e-06	2_204754353_T_C	rs7600322	13849		14735	European
		2	231423737	T	C	0.0533	0.0119	0.3563	7.5e-06	2_231423737_T_C	rs79551873	14287		14735	European
		2	236906094	C	G	-0.0583	0.0131	0.264	8.57e-06	2_236906094_C_G	rs72991127	14287		14735	European
		2	242665455	A	G	0.0915	0.02	0.1125	4.76e-06	2_242665455_A_G	rs35435997	12791		14735	European
		3	46835250	T	C	0.0592	0.0134	0.706	9.97e-06	3_46835250_T_C	rs7429588	14285		14735	European
		3	57075894	A	G	-0.051	0.0114	0.4547	7.69e-06	3_57075894_A_G	rs11130569	14727		14735	European
		3	76525063	A	G	-0.0514	0.0114	0.4276	6.52e-06	3_76525063_A_G	rs6548432	14724		14735	European
		3	151541803	A	G	-0.0834	0.0176	0.1182	2.15e-06	3_151541803_A_G	rs62272916	14710		14735	European
		4	7148069	A	G	0.0586	0.0131	0.5255	7.7e-06	4_7148069_A_G	rs10008912	14287		14735	European
		4	76930776	A	C	-0.1419	0.0128	0.2629	1.47e-28	4_76930776_A_C	rs4241577	14724		14735	European
		4	160574480	T	C	0.1546	0.0332	0.0336	3.21e-06	4_160574480_T_C	rs80348644	14734		14735	European
		5	19287867	T	C	0.0728	0.0154	0.1625	2.28e-06	5_19287867_T_C	rs145607633	14287		14735	European
		6	3254080	A	AG	-0.0784	0.0175	0.1671	7.46e-06	6_3254080_A_AG	rs34965575	11334		14735	European
		6	29628883	C	G	0.0642	0.0144	0.8128	8.26e-06	6_29628883_C_G	rs2535260	14735		14735	European
		6	31269173	A	G	-0.0605	0.0115	0.4075	1.43e-07	6_31269173_A_G	rs9366778	14735		14735	European
		6	31423412	A	G	-0.1603	0.0342	0.0378	2.77e-06	6_31423412_A_G	rs181816009	11985		14735	European
		6	161088918	A	C	-0.0805	0.0144	0.1958	2.27e-08	6_161088918_A_C	rs783149	14287		14735	European
		6	161256529	A	G	-0.1452	0.0197	0.098	1.7e-13	6_161256529_A_G	rs12191307	14287		14735	European
		7	29049949	A	G	0.0562	0.0119	0.6566	2.33e-06	7_29049949_A_G	rs656739	14735		14735	European
		7	48859798	T	C	0.2705	0.0551	0.9851	9.14e-07	7_48859798_T_C	rs142119726	13800		14735	European
		9	94165889	T	G	0.0511	0.0115	0.5681	8.85e-06	9_94165889_T_G	rs1758695	14732		14735	European
		10	13400390	T	G	-0.1494	0.0338	0.0325	9.86e-06	10_13400390_T_G	rs113504136	14723		14735	European
		10	90756146	T	G	-0.052	0.0114	0.5056	5.08e-06	10_90756146_T_G	rs6586167	14735		14735	European
		10	107966626	A	G	-0.0758	0.0158	0.1611	1.61e-06	10_107966626_A_G	rs61875680	14287		14735	European
		11	7767109	T	C	0.2369	0.0532	0.0168	8.47e-06	11_7767109_T_C	rs192488790	13421		14735	European
		11	102612924	A	G	0.1686	0.0371	0.9563	5.51e-06	11_102612924_A_G	rs368022534	9256		14735	European
		12	11768143	T	G	0.223	0.0491	0.0204	5.58e-06	12_11768143_T_G	rs58524610	14287		14735	European
		12	111884608	T	C	0.1008	0.013	0.4744	8.92e-15	12_111884608_T_C	rs3184504	11784		14735	European
		12	128159229	T	C	-0.0559	0.0124	0.6535	6.54e-06	12_128159229_T_C	rs11059314	14287		14735	European
		14	54798313	A	G	0.259	0.0573	0.0138	6.18e-06	14_54798313_A_G	rs118106660	13800		14735	European
		14	74739091	A	T	-0.0574	0.0115	0.5236	6e-07	14_74739091_A_T	rs7149776	14286		14735	European
		16	1803589	T	C	0.1861	0.0385	0.028	1.34e-06	16_1803589_T_C	rs182152471	13667		14735	European
		16	79431853	C	G	-0.157	0.0343	0.9683	4.71e-06	16_79431853_C_G	rs4888966	14287		14735	European
		18	28624793	C	G	-0.2062	0.0465	0.9819	9.23e-06	18_28624793_C_G	rs75525140	14725		14735	European
		19	10427721	A	T	-0.1309	0.0286	0.049	4.72e-06	19_10427721_A_T	rs74956615	13662		14735	European
		20	2538467	A	C	0.2792	0.059	0.0133	2.22e-06	20_2538467_A_C	rs73606147	13379		14735	European
		20	20119931	A	C	-0.115	0.0244	0.9336	2.44e-06	20_20119931_A_C	rs62200304	14287		14735	European
		21	18734554	A	G	0.1821	0.0391	0.9758	3.2e-06	21_18734554_A_G	rs73194812	14730		14735	European
		21	45024252	T	C	-0.0588	0.0126	0.5804	3.06e-06	21_45024252_T_C	rs73367822	11760		14735	European
Delta and Notch-like epidermal growth factor-related receptor levels	DNER	2	41864408	T	C	-0.0591	0.0125	0.4361	2.27e-06	2_41864408_T_C	rs10191831	12403	delta and Notch-like epidermal growth factor-related receptor measurement	14735	European
		2	52227365	A	AT	-0.0733	0.0165	0.8131	8.9e-06	2_52227365_A_AT	rs34051945	11326		14735	European
		2	113834459	T	G	0.0586	0.013	0.4047	6.55e-06	2_113834459_T_G	rs35107184	11759		14735	European
		2	168312525	A	G	-0.1726	0.0381	0.0313	5.89e-06	2_168312525_A_G	rs116540722	14735		14735	European
		2	230256586	A	G	0.1016	0.0117	0.5359	3.83e-18	2_230256586_A_G	rs207671	14287		14735	European
		2	230309360	T	G	0.132	0.0132	0.7027	1.52e-23	2_230309360_T_G	rs35032874	14287		14735	European
		2	230596917	A	T	0.213	0.0123	0.6507	3.5e-67	2_230596917_A_T	rs62193248	14287		14735	European
		3	69959680	A	G	-0.108	0.0244	0.9404	9.59e-06	3_69959680_A_G	rs62253189	14718		14735	European
		3	99306038	A	G	0.2476	0.0554	0.9884	7.85e-06	3_99306038_A_G	rs116794986	14735		14735	European
		3	139639117	T	C	-0.0652	0.0142	0.7033	4.4e-06	3_139639117_T_C	rs9289590	12404		14735	European
		4	103188709	T	C	0.1066	0.0233	0.0697	4.76e-06	4_103188709_T_C	rs13107325	14732		14735	European
		4	160466825	C	G	-0.0584	0.0128	0.697	5.05e-06	4_160466825_C_G	rs11725578	14287		14735	European
		6	32953148	A	G	0.2266	0.0502	0.0157	6.36e-06	6_32953148_A_G	rs74890918	14287		14735	European
		7	25386238	A	C	-0.0734	0.0164	0.1553	7.62e-06	7_25386238_A_C	rs7809355	14287		14735	European
		7	152385669	C	G	-0.1281	0.0274	0.942	2.94e-06	7_152385669_C_G	rs117343254	14287		14735	European
		9	113330834	A	C	0.1346	0.0298	0.9589	6.28e-06	9_113330834_A_C	rs77209370	14231		14735	European
		11	1681922	A	C	-0.0552	0.0124	0.6266	8.52e-06	11_1681922_A_C	rs7123587	13222		14735	European
		11	119661317	C	G	0.0808	0.0175	0.1236	3.89e-06	11_119661317_C_G	rs10892466	14732		14735	European
		12	31458615	T	C	-0.2481	0.0537	0.0138	3.84e-06	12_31458615_T_C	rs116179073	13800		14735	European
		12	56375881	T	C	0.0566	0.0125	0.3128	5.95e-06	12_56375881_T_C	rs773112	14287		14735	European
		13	58788135	A	G	-0.0531	0.0118	0.646	6.8e-06	13_58788135_A_G	rs9597690	14720		14735	European
		14	69282887	T	C	0.0528	0.0112	0.4849	2.43e-06	14_69282887_T_C	rs194746	14723		14735	European
		14	95752666	T	C	0.0879	0.0186	0.1139	2.29e-06	14_95752666_T_C	rs75685422	14287		14735	European
		17	47247257	T	C	0.0918	0.0184	0.1074	6.07e-07	17_47247257_T_C	rs28689968	14733		14735	European
		18	3722038	A	G	-0.0664	0.0142	0.2533	2.92e-06	18_3722038_A_G	rs1133851	14286		14735	European
		20	4054373	A	G	-0.1742	0.0389	0.0257	7.53e-06	20_4054373_A_G	rs116927267	14734		14735	European
		21	28101979	T	G	0.0718	0.0152	0.1718	2.32e-06	21_28101979_T_G	rs9967959	14731		14735	European
		21	42536246	C	G	0.0757	0.0129	0.289	4.41e-09	21_42536246_C_G	rs6517655	14287		14735	European
		21	42619544	A	C	0.0576	0.0118	0.3578	1.05e-06	21_42619544_A_C	rs2837988	14733		14735	European
Protein S100-A12 levels	EN-RAGE	1	3058233	T	C	0.0629	0.0138	0.4364	5.17e-06	1_3058233_T_C	rs2742666	11348	protein S100-A12 measurement	14743	European
		1	153337943	A	G	-0.1726	0.0137	0.2623	2.15e-36	1_153337943_A_G	rs3014874	14294		14743	European
		1	153390202	T	G	0.1501	0.0194	0.1069	1.02e-14	1_153390202_T_G	rs61803119	14295		14743	European
		1	245480237	C	G	-0.1188	0.0258	0.0622	4.13e-06	1_245480237_C_G	rs59538998	14295		14743	European
		2	125135589	T	C	-0.0622	0.0133	0.7266	2.92e-06	2_125135589_T_C	rs13384799	14295		14743	European
		2	142499805	G	GT	0.0667	0.0138	0.5473	1.34e-06	2_142499805_G_GT	rs71301751	10894		14743	European
		2	227300526	A	G	-0.411	0.0911	0.0085	6.44e-06	2_227300526_A_G	rs150886675	9876		14743	European
		3	60071129	T	C	-0.0784	0.0174	0.8611	6.61e-06	3_60071129_T_C	rs17325940	14735		14743	European
		3	152573197	T	C	-0.0936	0.0203	0.0955	4.01e-06	3_152573197_T_C	rs56268787	14737		14743	European
		3	174824333	A	C	0.194	0.0423	0.0217	4.51e-06	3_174824333_A_C	rs150015576	14740		14743	European
		4	12920594	T	C	-0.0604	0.0119	0.613	3.86e-07	4_12920594_T_C	rs2056031	14739		14743	European
		4	16409999	A	G	-0.0737	0.0165	0.1925	7.94e-06	4_16409999_A_G	rs1846881	12212		14743	European
		5	39597187	A	C	-0.2114	0.0467	0.0217	5.99e-06	5_39597187_A_C	rs140298956	14295		14743	European
		6	162936116	CT	C	0.0644	0.0145	0.3857	8.94e-06	6_162936116_CT_C	rs11394289	10894		14743	European
		7	75133433	A	C	0.3059	0.0665	0.983	4.22e-06	7_75133433_A_C	rs191808657	12412		14743	European
		7	81211709	T	C	0.1795	0.0395	0.9721	5.51e-06	7_81211709_T_C	rs117923478	14295		14743	European
		8	12823671	T	C	0.0664	0.0148	0.7902	7.24e-06	8_12823671_T_C	rs2946493	14295		14743	European
		8	123985708	A	G	0.0555	0.0118	0.5633	2.56e-06	8_123985708_A_G	rs3802266	14740		14743	European
		9	27275548	A	C	0.1301	0.0294	0.0558	9.64e-06	9_27275548_A_C	rs369132765	12194		14743	European
		11	31879143	A	G	-0.2529	0.0534	0.0156	2.18e-06	11_31879143_A_G	rs78800546	14295		14743	European
		12	96571503	T	C	0.1884	0.0407	0.0246	3.67e-06	12_96571503_T_C	rs112956934	14737		14743	European
		13	28488960	CA	C	0.0731	0.0161	0.2372	5.62e-06	13_28488960_CA_C	rs138697194	10893		14743	European
		14	59990514	T	C	-0.1396	0.0293	0.9492	1.89e-06	14_59990514_T_C	rs112988802	12851		14743	European
		16	4602209	A	G	0.1806	0.0345	0.0379	1.65e-07	16_4602209_A_G	rs147302029	13649		14743	European
		16	79653201	T	C	0.1621	0.0366	0.0315	9.47e-06	16_79653201_T_C	rs113955692	14295		14743	European
		18	3896518	A	C	0.0805	0.018	0.129	7.74e-06	18_3896518_A_C	rs61742155	14729		14743	European
		19	4247567	C	G	0.0865	0.0183	0.191	2.28e-06	19_4247567_C_G	rs138439507	11537		14743	European
		20	43028037	A	G	-0.0583	0.0123	0.3511	2.14e-06	20_43028037_A_G	rs2425640	14741		14743	European
		22	17406250	T	C	0.2064	0.0425	0.0239	1.19e-06	22_17406250_T_C	rs55783131	14728		14743	European
		22	18032226	A	G	0.0617	0.0125	0.6296	7.97e-07	22_18032226_A_G	rs174344	14295		14743	European
Fibroblast growth factor 19 levels	FGF-19	1	85295202	A	G	-0.1614	0.0352	0.9664	4.53e-06	1_85295202_A_G	rs12407505	14735	fibroblast growth factor 19 measurement	14744	European
		1	100098055	A	G	-0.0614	0.0128	0.3002	1.61e-06	1_100098055_A_G	rs834971	14728		14744	European
		1	193891487	T	C	-0.3528	0.079	0.984	7.98e-06	1_193891487_T_C	rs79439490	8334		14744	European
		2	32584586	A	G	0.2133	0.0482	0.0218	9.63e-06	2_32584586_A_G	rs142585344	13809		14744	European
		3	7913293	A	G	0.0838	0.0187	0.1237	7.42e-06	3_7913293_A_G	rs75715636	14296		14744	European
		3	77503817	A	AT	-0.2986	0.0668	0.9886	7.82e-06	3_77503817_A_AT	rs147710009	11337		14744	European
		3	132162249	A	G	-0.0927	0.0199	0.1012	3.19e-06	3_132162249_A_G	rs112126444	14735		14744	European
		4	27730465	T	G	0.1372	0.0305	0.0459	6.85e-06	4_27730465_T_G	rs3846346	14729		14744	European
		4	39457617	A	G	0.0837	0.0124	0.3415	1.48e-11	4_39457617_A_G	rs13103023	14296		14744	European
		4	61879934	A	G	0.0586	0.0129	0.3096	5.56e-06	4_61879934_A_G	rs140276495	14296		14744	European
		5	54847098	T	C	-0.1014	0.0221	0.9175	4.47e-06	5_54847098_T_C	rs12520287	14296		14744	European
		5	161543116	A	G	-0.0802	0.0178	0.8026	6.62e-06	5_161543116_A_G	rs12520033	11341		14744	European
		6	8777463	A	C	-0.0675	0.0148	0.2516	5.1e-06	6_8777463_A_C	rs4483036	12412		14744	European
		6	139955012	A	AT	-0.1207	0.0268	0.93	6.68e-06	6_139955012_A_AT	rs141949743	11338		14744	European
		6	168606201	T	C	-0.136	0.0297	0.0418	4.67e-06	6_168606201_T_C	rs12110436	14743		14744	European
		7	17445553	T	C	0.1992	0.0421	0.9777	2.23e-06	7_17445553_T_C	rs145274424	14735		14744	European
		7	101569302	T	C	-0.0623	0.0135	0.2503	3.93e-06	7_101569302_T_C	rs2906655	14743		14744	European
		8	59382715	A	G	-0.1055	0.0123	0.3458	9.72e-18	8_59382715_A_G	rs7005978	14744		14744	European
		9	18148302	A	G	0.073	0.0156	0.1762	2.88e-06	9_18148302_A_G	rs79110990	14295		14744	European
		9	82082569	A	T	-0.1352	0.0299	0.0429	6.13e-06	9_82082569_A_T	rs12342925	14744		14744	European
		9	84435749	A	G	0.2151	0.0456	0.0203	2.39e-06	9_84435749_A_G	rs35836706	14734		14744	European
		9	136095770	C	G	0.1199	0.0247	0.0898	1.21e-06	9_136095770_C_G	rs11244038	11786		14744	European
		10	61186227	T	C	-0.1293	0.0286	0.0497	6.16e-06	10_61186227_T_C	rs141140791	14733		14744	European
		11	5610048	T	C	0.2325	0.0488	0.9812	1.89e-06	11_5610048_T_C	rs191522330	14738		14744	European
		11	114495920	T	C	0.0621	0.0132	0.6316	2.54e-06	11_114495920_T_C	rs1671812	12412		14744	European
		12	20656675	A	G	-0.2706	0.0607	0.0119	8.27e-06	12_20656675_A_G	rs80023023	12935		14744	European
		12	76644195	A	G	-0.2295	0.0492	0.0198	3.09e-06	12_76644195_A_G	rs142067135	13809		14744	European
		12	91080475	A	G	-0.0767	0.0166	0.1923	3.83e-06	12_91080475_A_G	rs10777251	12411		14744	European
		12	108147245	T	C	0.1024	0.0222	0.9158	3.98e-06	12_108147245_T_C	rs76708593	14296		14744	European
		13	85357827	T	C	0.2161	0.0471	0.0209	4.47e-06	13_85357827_T_C	rs17326790	14741		14744	European
		14	38084604	T	C	-0.2079	0.0466	0.0225	8.14e-06	14_38084604_T_C	rs117438391	13868		14744	European
		14	64892172	A	G	-0.1442	0.0323	0.0425	8.03e-06	14_64892172_A_G	rs145434248	14296		14744	European
		15	59188192	T	C	0.2583	0.0564	0.0178	4.65e-06	15_59188192_T_C	rs117398067	14744		14744	European
		19	5851801	A	G	0.0674	0.0141	0.2338	1.75e-06	19_5851801_A_G	rs2306969	14739		14744	European
		19	49206172	T	C	-0.1661	0.0118	0.445	5.31e-45	19_49206172_T_C	rs516246	14744		14744	European
		22	46332463	T	C	-0.1634	0.0362	0.0368	6.37e-06	22_46332463_T_C	rs111914842	13667		14744	European
Fibroblast growth factor 21 levels	FGF-21	1	188302601	G	GT	-0.0756	0.0162	0.769	3.06e-06	1_188302601_G_GT	rs145319387	10893	fibroblast growth factor 21 measurement	14743	European
		1	203746507	A	G	-0.1747	0.036	0.037	1.22e-06	1_203746507_A_G	rs145127946	14295		14743	European
		1	216837226	T	G	-0.1557	0.0318	0.0383	9.77e-07	1_216837226_T_G	rs10495032	14720		14743	European
		2	27730940	T	C	0.1323	0.0119	0.3977	1.03e-28	2_27730940_T_C	rs1260326	14730		14743	European
		2	40402664	A	G	0.1419	0.0313	0.8998	5.8e-06	2_40402664_A_G	rs183222959	11538		14743	European
		3	11689679	T	C	-0.0568	0.012	0.4644	2.21e-06	3_11689679_T_C	rs7610704	14295		14743	European
		3	71944243	A	G	0.0571	0.0126	0.3387	5.85e-06	3_71944243_A_G	rs13062487	14295		14743	European
		3	100519020	T	C	-0.2149	0.0479	0.9794	7.24e-06	3_100519020_T_C	rs17284047	14743		14743	European
		4	45023201	A	G	0.0619	0.0138	0.7357	7.27e-06	4_45023201_A_G	rs7442192	14295		14743	European
		5	55882435	T	C	-0.063	0.0136	0.2698	3.62e-06	5_55882435_T_C	rs4700382	14295		14743	European
		5	84356011	T	C	-0.0881	0.019	0.8922	3.54e-06	5_84356011_T_C	rs60277384	14742		14743	European
		5	107955452	C	G	-0.0608	0.0135	0.2555	6.68e-06	5_107955452_C_G	rs35852631	14730		14743	European
		7	1194526	T	C	0.0659	0.0149	0.203	9.74e-06	7_1194526_T_C	rs12532101	14295		14743	European
		7	73030175	A	G	-0.1609	0.0176	0.1297	6.13e-20	7_73030175_A_G	rs13229619	14743		14743	European
		7	114309511	T	C	-0.2003	0.0448	0.0209	7.79e-06	7_114309511_T_C	rs79789860	14729		14743	European
		8	9173209	A	G	-0.0605	0.012	0.4812	4.61e-07	8_9173209_A_G	rs7012637	14295		14743	European
		8	30545827	A	G	0.0678	0.0151	0.1998	7.12e-06	8_30545827_A_G	rs8191009	14295		14743	European
		8	135756557	A	G	-0.3467	0.0784	0.01	9.77e-06	8_135756557_A_G	rs7834283	9555		14743	European
		9	132338678	A	G	0.1208	0.0266	0.9316	5.59e-06	9_132338678_A_G	rs374354803	12198		14743	European
		10	11862075	C	G	-0.0595	0.0134	0.5772	8.98e-06	10_11862075_C_G	rs7083293	12412		14743	European
		10	127847758	A	G	-0.3801	0.0749	0.0104	3.88e-07	10_127847758_A_G	rs188758663	11668		14743	European
		11	76480255	T	C	-0.0689	0.0145	0.2168	2.02e-06	11_76480255_T_C	rs12290350	14295		14743	European
		12	47198899	A	C	-0.0812	0.0147	0.795	3.32e-08	12_47198899_A_C	rs2429473	14295		14743	European
		18	72826607	A	G	-0.2215	0.0444	0.031	6.08e-07	18_72826607_A_G	rs72965996	13808		14743	European
		19	49260677	A	C	0.1627	0.013	0.501	6.15e-36	19_49260677_A_C	rs838131	14294		14743	European
		21	33860969	T	C	-0.2352	0.0455	0.0232	2.35e-07	21_33860969_T_C	rs142603673	14252		14743	European
		21	37867322	A	C	0.0758	0.0169	0.8308	7.28e-06	21_37867322_A_C	rs9974115	14295		14743	European
		22	20883740	T	G	0.1978	0.0444	0.9786	8.39e-06	22_20883740_T_G	rs149561599	13869		14743	European
Fibroblast growth factor 23 levels	FGF-23	1	146522722	T	C	0.0708	0.0136	0.7502	1.93e-07	1_146522722_T_C	rs671205	14287	fibroblast growth factor 23 measurement	14735	European
		1	176974037	T	C	0.0725	0.0161	0.8402	6.7e-06	1_176974037_T_C	rs72720704	14287		14735	European
		1	180583036	A	G	0.0746	0.0167	0.1462	7.93e-06	1_180583036_A_G	rs10737349	14286		14735	European
		1	205812500	A	G	-0.2386	0.0534	0.0154	7.89e-06	1_205812500_A_G	rs138865481	13800		14735	European
		2	121962947	T	G	0.0941	0.0185	0.8733	3.65e-07	2_121962947_T_G	rs6753743	14287		14735	European
		2	190446541	C	G	0.1163	0.0131	0.2897	6.82e-19	2_190446541_C_G	rs3811621	14286		14735	European
		3	64683150	A	G	-0.0549	0.0124	0.3489	9.54e-06	3_64683150_A_G	rs9859317	14287		14735	European
		4	40142535	T	C	0.0685	0.0144	0.2406	1.97e-06	4_40142535_T_C	rs794007	12844		14735	European
		4	61224008	T	G	-0.0552	0.0124	0.2859	8.52e-06	4_61224008_T_G	rs62307586	14735		14735	European
		4	124325226	A	T	-0.1845	0.0389	0.9748	2.11e-06	4_124325226_A_T	rs11930290	12848		14735	European
		5	132484429	T	C	0.0513	0.0115	0.4217	8.16e-06	5_132484429_T_C	rs4958089	14735		14735	European
		5	146629145	A	G	0.1704	0.0348	0.0295	9.75e-07	5_146629145_A_G	rs34551523	14730		14735	European
		5	176814656	A	G	-0.0653	0.0135	0.2766	1.32e-06	5_176814656_A_G	rs33921462	14287		14735	European
		6	31175118	A	C	-0.2224	0.0479	0.0191	3.43e-06	6_31175118_A_C	rs181409232	12846		14735	European
		6	81343345	A	G	-0.0768	0.0166	0.8634	3.72e-06	6_81343345_A_G	rs12195292	14710		14735	European
		7	12540548	C	G	0.1059	0.0222	0.1002	1.84e-06	7_12540548_C_G	rs370203222	11759		14735	European
		7	104141309	A	C	0.0936	0.0206	0.9039	5.53e-06	7_104141309_A_C	rs4730018	14287		14735	European
		8	19386357	A	T	-0.291	0.0653	0.0117	8.34e-06	8_19386357_A_T	rs117963256	12304		14735	European
		11	106531034	A	G	0.2362	0.0507	0.0187	3.18e-06	11_106531034_A_G	rs118177380	14287		14735	European
		11	111082782	T	C	0.4343	0.0981	0.0113	9.55e-06	11_111082782_T_C	rs57479285	7424		14735	European
		11	115871001	A	T	-0.415	0.089	0.0141	3.12e-06	11_115871001_A_T	rs75271339	9947		14735	European
		12	4493715	CA	C	0.0804	0.0149	0.2892	6.82e-08	12_4493715_CA_C	rs66486362	10893		14735	European
		13	103962376	A	G	0.1957	0.0437	0.022	7.53e-06	13_103962376_A_G	rs145628723	14238		14735	European
		14	102593982	T	TTA	0.2262	0.0467	0.9785	1.27e-06	14_102593982_T_TTA	rs200350335	10852		14735	European
		16	83137317	T	C	-0.056	0.0119	0.4938	2.53e-06	16_83137317_T_C	rs11150539	14287		14735	European
		18	56254394	C	G	-0.0559	0.0123	0.7034	5.5e-06	18_56254394_C_G	rs9950230	14726		14735	European
		20	52731402	A	T	0.0907	0.0134	0.706	1.3e-11	20_52731402_A_T	rs6127099	14287		14735	European
		21	21059864	A	G	0.0693	0.0153	0.8386	5.91e-06	21_21059864_A_G	rs2825747	14735		14735	European
		22	18002038	A	G	0.1228	0.0257	0.0941	1.77e-06	22_18002038_A_G	rs368215473	9397		14735	European
		22	22238107	T	C	0.0803	0.0166	0.1851	1.32e-06	22_22238107_T_C	rs35590112	12386		14735	European
Fibroblast growth factor 5 levels	FGF-5	4	70058335	A	C	-0.0728	0.015	0.2193	1.21e-06	4_70058335_A_C	rs4326078	11789	fibroblast growth factor 5 measurement	11789	European
		4	81164723	T	C	0.5159	0.0126	0.3173	1.79e-305	4_81164723_T_C	rs1458038	11788		11789	European
		4	81189504	C	G	0.1625	0.0284	0.9344	1.05e-08	4_81189504_C_G	rs3796603	11784		11789	European
		4	81544248	A	G	-0.3522	0.0524	0.0174	1.8e-11	4_81544248_A_G	rs75936934	11302		11789	European
		6	39710570	T	C	0.1185	0.0249	0.0828	1.95e-06	6_39710570_T_C	rs305897	11341		11789	European
		12	48680454	A	G	0.509	0.1062	0.006	1.64e-06	12_48680454_A_G	rs112790107	9845		11789	European
		13	62081113	A	G	0.0826	0.0169	0.8353	1.02e-06	13_62081113_A_G	rs73212350	11787		11789	European
		16	62005709	A	G	-0.1197	0.0249	0.0816	1.53e-06	16_62005709_A_G	rs56391958	11341		11789	European
Fms-related tyrosine kinase 3 ligand levels	FIt3L	1	6546418	A	C	0.1083	0.024	0.081	6.41e-06	1_6546418_A_C	rs67811337	13222	obsolete_Fms-related tyrosine kinase 3 ligand measurement	14734	European
		1	78494817	A	T	0.1313	0.0293	0.9568	7.42e-06	1_78494817_A_T	rs77584520	14731		14734	European
		1	159890969	A	G	0.0725	0.0129	0.4738	1.91e-08	1_159890969_A_G	rs55633025	12404		14734	European
		1	236377861	A	C	-0.2426	0.0547	0.9835	9.2e-06	1_236377861_A_C	rs112538528	13305		14734	European
		2	8442736	C	G	0.0554	0.0119	0.382	3.23e-06	2_8442736_C_G	rs186975	14703		14734	European
		2	36270546	A	G	-0.1207	0.0266	0.0513	5.69e-06	2_36270546_A_G	rs113877570	14729		14734	European
		2	65602149	T	C	-0.0746	0.0115	0.4771	8.76e-11	2_65602149_T_C	rs1866051	14732		14734	European
		2	118571901	G	GT	-0.1241	0.0276	0.9369	6.91e-06	2_118571901_G_GT	rs34860327	11341		14734	European
		3	128381886	T	G	-0.1061	0.0119	0.6093	4.84e-19	3_128381886_T_G	rs7624160	14719		14734	European
		3	141150026	A	G	0.0611	0.0129	0.5605	2.18e-06	3_141150026_A_G	rs7625643	12404		14734	European
		3	170851052	A	G	-0.1569	0.0338	0.9624	3.45e-06	3_170851052_A_G	rs61792394	14286		14734	European
		4	442232	A	C	0.0986	0.022	0.8422	7.4e-06	4_442232_A_C	rs57080649	10894		14734	European
		4	55408999	T	C	0.0833	0.016	0.8361	1.93e-07	4_55408999_T_C	rs218265	14731		14734	European
		4	57902945	A	T	0.0539	0.0117	0.4587	4.09e-06	4_57902945_A_T	rs1277312	14719		14734	European
		4	105806108	A	T	0.2206	0.0324	0.9647	9.85e-12	4_105806108_A_T	rs144317085	14722		14734	European
		4	185989605	A	C	-0.2276	0.0504	0.0242	6.31e-06	4_185989605_A_C	rs184038883	12790		14734	European
		5	1282319	A	C	-0.1191	0.0128	0.3326	1.34e-20	5_1282319_A_C	rs7726159	14733		14734	European
		5	6289394	T	C	0.0603	0.0127	0.3741	2.05e-06	5_6289394_T_C	rs1379304	14286		14734	European
		6	18758144	T	C	0.0959	0.0202	0.9089	2.06e-06	6_18758144_T_C	rs139721800	14715		14734	European
		6	41985436	T	C	0.0643	0.0136	0.2577	2.27e-06	6_41985436_T_C	rs9381118	14285		14734	European
		6	77907355	T	C	-0.0559	0.0117	0.4699	1.77e-06	6_77907355_T_C	rs6453962	14732		14734	European
		6	91008027	A	C	0.0676	0.0128	0.326	1.28e-07	6_91008027_A_C	rs6925032	14286		14734	European
		6	155496339	A	G	0.1031	0.0232	0.0686	8.83e-06	6_155496339_A_G	rs11961049	14724		14734	European
		7	3914756	A	G	-0.0749	0.0147	0.1924	3.48e-07	7_3914756_A_G	rs28533776	14731		14734	European
		8	29348124	T	C	0.3667	0.0815	0.0086	6.81e-06	8_29348124_T_C	rs117040659	14286		14734	European
		9	243950	T	C	0.1812	0.0386	0.026	2.68e-06	9_243950_T_C	rs192857133	14727		14734	European
		9	9191493	C	G	0.1102	0.0244	0.0668	6.29e-06	9_9191493_C_G	rs35977476	14725		14734	European
		9	10640144	A	G	-0.1429	0.0299	0.9571	1.76e-06	9_10640144_A_G	rs57191857	14734		14734	European
		9	94348687	T	C	-0.0851	0.0186	0.1096	4.76e-06	9_94348687_T_C	rs12338549	14719		14734	European
		9	128715755	CA	C	0.0651	0.0146	0.6356	8.24e-06	9_128715755_CA_C	rs35262454	10894		14734	European
		9	129753010	A	G	0.0529	0.0116	0.4437	5.11e-06	9_129753010_A_G	rs55646869	14703		14734	European
		10	101403323	T	C	0.1483	0.0306	0.9513	1.26e-06	10_101403323_T_C	rs185979634	12847		14734	European
		10	103905779	A	G	-0.0662	0.0148	0.1973	7.71e-06	10_103905779_A_G	rs4919613	14286		14734	European
		10	105351013	T	C	0.3529	0.076	0.9914	3.43e-06	10_105351013_T_C	rs74722523	11437		14734	European
		11	62294309	T	C	-0.1519	0.0331	0.0364	4.45e-06	11_62294309_T_C	rs141117375	14286		14734	European
		11	108311965	A	G	-0.0772	0.0117	0.4171	4.16e-11	11_108311965_A_G	rs11212636	14723		14734	European
		11	113982321	A	T	0.0588	0.0125	0.3111	2.55e-06	11_113982321_A_T	rs73000965	14731		14734	European
		13	28455266	A	T	0.0821	0.0128	0.3602	1.42e-10	13_28455266_A_T	rs9554186	14286		14734	European
		13	28604007	T	C	-1.1019	0.0524	0.9832	3.59e-98	13_28604007_T_C	rs76428106	13799		14734	European
		13	74312013	A	G	-0.0653	0.0146	0.8002	7.73e-06	13_74312013_A_G	rs2325555	14720		14734	European
		13	95950210	T	G	0.1342	0.0301	0.0401	8.25e-06	13_95950210_T_G	rs871051	14726		14734	European
		14	51156734	A	G	0.1302	0.0266	0.9447	9.84e-07	14_51156734_A_G	rs72681653	14734		14734	European
		14	87871738	T	C	-0.1487	0.0329	0.0403	6.19e-06	14_87871738_T_C	rs78723322	14734		14734	European
		16	1526820	A	G	-0.1383	0.0303	0.0449	5.01e-06	16_1526820_A_G	rs35340580	13653		14734	European
		16	81591243	T	G	0.0923	0.0207	0.0938	8.24e-06	16_81591243_T_G	rs78154669	14721		14734	European
		18	70532840	T	G	0.0556	0.0121	0.408	4.33e-06	18_70532840_T_G	rs10164255	14729		14734	European
		19	22332298	A	G	0.0786	0.0174	0.8629	6.27e-06	19_22332298_A_G	rs374309	14286		14734	European
		19	49979398	A	G	0.1179	0.022	0.0907	8.36e-08	19_49979398_A_G	rs17272847	13222		14734	European
		19	56755467	A	G	-0.1863	0.0412	0.9451	6.13e-06	19_56755467_A_G	rs12609918	9453		14734	European
		20	4261712	T	C	-0.4307	0.0883	0.0075	1.07e-06	20_4261712_T_C	rs142870956	11952		14734	European
		20	30173778	CT	C	0.1016	0.0183	0.1652	2.83e-08	20_30173778_CT_C	rs368624841	10894		14734	European
Glial cell line-derived neurotrophic factor levels	hGDNF	1	199872770	A	G	0.0579	0.0129	0.4066	7.18e-06	1_199872770_A_G	rs12739417	12404	glial cell line-derived neurotrophic factor measurement	14736	European
		2	165822047	A	G	0.1022	0.0229	0.9255	8.09e-06	2_165822047_A_G	rs17353853	14288		14736	European
		2	208746333	A	T	0.3366	0.0697	0.9898	1.37e-06	2_208746333_A_T	rs144181640	13988		14736	European
		3	11787496	T	C	-0.2148	0.0485	0.019	9.47e-06	3_11787496_T_C	rs147483239	14726		14736	European
		3	36072052	T	C	-0.0981	0.0196	0.0997	5.58e-07	3_36072052_T_C	rs62243355	14731		14736	European
		5	37854190	CT	C	0.3664	0.0733	0.0121	5.77e-07	5_37854190_CT_C	rs199574106	10407		14736	European
		5	37868088	A	G	-0.3888	0.0198	0.0906	7.56e-86	5_37868088_A_G	rs11740708	14710		14736	European
		5	37918839	A	T	-0.1683	0.0179	0.1296	5.34e-21	5_37918839_A_T	rs2194229	14288		14736	European
		5	38094871	A	T	0.0829	0.0124	0.352	2.3e-11	5_38094871_A_T	rs2453338	14734		14736	European
		6	134688249	T	C	0.1531	0.0333	0.0371	4.27e-06	6_134688249_T_C	rs112594435	14721		14736	European
		8	34985123	A	G	-0.1719	0.0387	0.9717	8.92e-06	8_34985123_A_G	rs150807191	14725		14736	European
		9	5230371	C	G	0.0606	0.0129	0.3	2.63e-06	9_5230371_C_G	rs2093446	14288		14736	European
		9	94530989	A	G	0.0528	0.0119	0.4811	9.12e-06	9_94530989_A_G	rs9409461	14288		14736	European
		9	98815653	T	C	0.0871	0.0192	0.1091	5.72e-06	9_98815653_T_C	rs72743928	14288		14736	European
		9	117088064	A	T	-0.1073	0.0236	0.0803	5.45e-06	9_117088064_A_T	rs10982156	14288		14736	European
		10	61379709	A	G	-0.1377	0.0309	0.0386	8.34e-06	10_61379709_A_G	rs117195704	14723		14736	European
		10	87694408	A	C	-0.1194	0.0208	0.0859	9.45e-09	10_87694408_A_C	rs77671113	14725		14736	European
		12	98629454	A	G	0.2584	0.0539	0.0148	1.63e-06	12_98629454_A_G	rs138691533	14731		14736	European
		13	28147359	A	G	0.0915	0.0196	0.903	3.04e-06	13_28147359_A_G	rs57104839	14736		14736	European
		13	67293674	T	C	0.1918	0.042	0.0254	4.96e-06	13_67293674_T_C	rs79953230	14719		14736	European
		14	81583898	CAA	C	0.072	0.0156	0.235	3.92e-06	14_81583898_CAA_C	rs377164019	10894		14736	European
		16	48955894	T	C	-0.1117	0.0245	0.9259	5.14e-06	16_48955894_T_C	rs77124379	14288		14736	European
		17	1490782	A	G	-0.0718	0.0154	0.7373	3.13e-06	17_1490782_A_G	rs35740453	13224		14736	European
		17	12160288	A	G	0.0871	0.0196	0.9042	8.84e-06	17_12160288_A_G	rs16945776	14731		14736	European
		17	14221290	T	G	0.2096	0.0453	0.0231	3.71e-06	17_14221290_T_G	rs9303102	12935		14736	European
		19	14805280	T	C	0.0816	0.014	0.3119	5.59e-09	19_14805280_T_C	rs55850217	11755		14736	European
		21	22101949	A	G	0.0862	0.0188	0.8974	4.54e-06	21_22101949_A_G	rs12329721	14733		14736	European
		21	38984857	T	C	0.3727	0.0821	0.9927	5.64e-06	21_38984857_T_C	rs116928328	13801		14736	European
Hepatocyte growth factor levels	HGF	1	38949303	T	C	0.0992	0.0217	0.8959	4.84e-06	1_38949303_T_C	rs34219417	14286	hepatocyte growth factor measurement	14734	European
		1	83864840	T	C	-0.405	0.0832	0.9907	1.13e-06	1_83864840_T_C	rs138848271	10793		14734	European
		1	190171653	A	G	0.2031	0.0452	0.0214	7.01e-06	1_190171653_A_G	rs114581807	14734		14734	European
		2	43842712	A	G	0.1021	0.0228	0.0699	7.53e-06	2_43842712_A_G	rs111239033	14732		14734	European
		2	108946178	A	G	0.0564	0.0114	0.4434	7.52e-07	2_108946178_A_G	rs6709159	14734		14734	European
		3	128064791	A	G	0.2047	0.0391	0.0276	1.65e-07	3_128064791_A_G	rs2737756	14718		14734	European
		4	3452345	A	G	0.1219	0.0131	0.328	1.34e-20	4_3452345_A_G	rs59950280	13222		14734	European
		4	31819358	A	G	-0.0699	0.0152	0.6438	4.25e-06	4_31819358_A_G	rs183596950	11538		14734	European
		4	153539149	T	C	-0.1177	0.026	0.0698	5.98e-06	4_153539149_T_C	rs80308275	14731		14734	European
		5	175563330	T	C	0.266	0.0595	0.0183	7.8e-06	5_175563330_T_C	rs189111993	11382		14734	European
		6	622484	A	G	0.4297	0.0934	0.0078	4.21e-06	6_622484_A_G	rs115009171	10300		14734	European
		6	32487091	T	G	0.0993	0.0215	0.7957	3.86e-06	6_32487091_T_G	rs201840950	10216		14734	European
		6	156162537	CA	C	-0.0886	0.0199	0.1517	8.5e-06	6_156162537_CA_C	rs367657243	10894		14734	European
		7	19933976	T	G	0.1375	0.0305	0.0427	6.54e-06	7_19933976_T_G	rs79246709	14719		14734	European
		7	81358266	C	G	-0.1545	0.0332	0.964	3.26e-06	7_81358266_C_G	rs5745692	14716		14734	European
		7	81359051	T	C	-0.1943	0.0242	0.0608	9.83e-16	7_81359051_T_C	rs5745687	14733		14734	European
		8	2653987	T	C	-0.0749	0.0168	0.1917	8.26e-06	8_2653987_T_C	rs1963492	11335		14734	European
		8	72362254	A	G	0.3666	0.0747	0.014	9.22e-07	8_72362254_A_G	rs113903858	11137		14734	European
		9	107570128	T	C	0.0736	0.0165	0.7969	8.17e-06	9_107570128_T_C	rs5007363	11751		14734	European
		10	30042437	T	C	-0.2429	0.0489	0.9809	6.79e-07	10_30042437_T_C	rs74130123	14734		14734	European
		11	47380087	T	G	-0.0761	0.0171	0.1322	8.58e-06	11_47380087_T_G	rs61897389	14723		14734	European
		12	26274153	T	C	0.1359	0.0307	0.9623	9.57e-06	12_26274153_T_C	rs4963955	14722		14734	European
		12	114913966	A	G	-0.3746	0.0839	0.0114	8.01e-06	12_114913966_A_G	rs144638564	12031		14734	European
		13	109498875	G	GGA	-0.0675	0.0151	0.2759	7.81e-06	13_109498875_G_GGA	rs35590175	10894		14734	European
		14	24292539	T	C	0.2333	0.0525	0.0213	8.84e-06	14_24292539_T_C	rs145015846	14286		14734	European
		14	65654346	T	C	0.1572	0.0311	0.9611	4.31e-07	14_65654346_T_C	rs57193877	14725		14734	European
		15	101649383	A	T	-0.0638	0.012	0.6021	1.06e-07	15_101649383_A_T	rs11631440	14709		14734	European
		16	57045498	A	G	-0.0717	0.0161	0.2021	8.45e-06	16_57045498_A_G	rs72778371	12789		14734	European
		17	7014969	T	C	-0.0992	0.0217	0.0942	4.84e-06	17_7014969_T_C	rs4290523	12846		14734	European
		17	45959996	T	C	-0.1954	0.039	0.9572	5.44e-07	17_45959996_T_C	rs1986719	14718		14734	European
		18	76506666	A	T	0.1566	0.0327	0.9642	1.68e-06	18_76506666_A_T	rs150498795	14732		14734	European
		19	42769693	A	G	-0.1182	0.0257	0.9405	4.24e-06	19_42769693_A_G	rs851612	14286		14734	European
		19	58888317	A	G	0.0592	0.0127	0.5179	3.14e-06	19_58888317_A_G	rs8106345	12404		14734	European
		20	6103587	T	C	-0.0698	0.0151	0.7983	3.79e-06	20_6103587_T_C	rs2281532	14286		14734	European
		22	38212068	T	C	-0.0556	0.0125	0.6561	8.67e-06	22_38212068_T_C	rs739269	14286		14734	European
Interferon gamma levels	IFN-gamma	1	6305053	T	C	-0.0663	0.015	0.6507	9.87e-06	1_6305053_T_C	rs12408527	10279	interferon gamma measurement	11793	European
		1	46963687	A	G	0.2305	0.0521	0.9818	9.68e-06	1_46963687_A_G	rs80064136	11791		11793	European
		2	19234534	T	G	0.1461	0.0307	0.9482	1.95e-06	2_19234534_T_G	rs67101138	11793		11793	European
		2	172185503	A	AT	0.2075	0.0444	0.9704	2.96e-06	2_172185503_A_AT	rs113422093	8389		11793	European
		3	2921515	A	C	0.0648	0.014	0.4253	3.68e-06	3_2921515_A_C	rs6442763	11345		11793	European
		3	20774445	A	G	-0.0627	0.0139	0.6157	6.46e-06	3_20774445_A_G	rs1392570	11345		11793	European
		6	12057063	G	GT	-0.3008	0.0651	0.9856	3.83e-06	6_12057063_G_GT	rs199501899	8377		11793	European
		7	10535996	T	C	0.1163	0.0261	0.0793	8.35e-06	7_10535996_T_C	rs34658335	11345		11793	European
		10	3683786	A	G	0.0567	0.0128	0.5207	9.44e-06	10_3683786_A_G	rs7909512	11775		11793	European
		10	130545142	A	G	0.136	0.0283	0.9427	1.54e-06	10_130545142_A_G	rs61863416	11774		11793	European
		11	44058168	CA	C	0.2584	0.0559	0.0197	3.79e-06	11_44058168_CA_C	rs199768954	8388		11793	European
		11	110972327	T	C	0.4666	0.0897	0.0122	1.97e-07	11_110972327_T_C	rs140562194	7396		11793	European
		11	116241126	T	G	0.1257	0.0282	0.0613	8.29e-06	11_116241126_T_G	rs61904946	11792		11793	European
		13	27473585	T	C	0.3485	0.0708	0.9882	8.55e-07	13_27473585_T_C	rs74903999	10558		11793	European
		13	90334795	C	G	0.1935	0.0384	0.9683	4.68e-07	13_90334795_C_G	rs146527076	11781		11793	European
		14	44797800	A	G	-0.0801	0.0176	0.8282	5.34e-06	14_44797800_A_G	rs1953463	11345		11793	European
		15	58694863	A	G	0.2688	0.0606	0.0145	9.18e-06	15_58694863_A_G	rs78042482	10890		11793	European
		15	93585096	A	C	0.2414	0.0533	0.0232	5.92e-06	15_93585096_A_C	rs74245341	10720		11793	European
		17	26694861	A	G	-0.0635	0.0127	0.4705	5.73e-07	17_26694861_A_G	rs704	11793		11793	European
		20	46408844	T	C	0.0671	0.0137	0.5585	9.69e-07	20_46408844_T_C	rs4810686	11344		11793	European
		21	37335521	A	G	0.2184	0.0403	0.0412	5.98e-08	21_37335521_A_G	rs62230781	11345		11793	European
Interleukin-10 levels	IL-10	1	87832695	A	G	0.0565	0.0121	0.3683	3.02e-06	1_87832695_A_G	rs4655953	14722	interleukin-10 measurement	14744	European
		1	206954566	A	G	-0.0996	0.0151	0.2042	4.22e-11	1_206954566_A_G	rs12123181	14296		14744	European
		2	87276729	A	G	0.1563	0.0341	0.0498	4.57e-06	2_87276729_A_G	rs202092984	11768		14744	European
		2	125939274	T	G	0.1937	0.0418	0.0455	3.59e-06	2_125939274_T_G	rs138203589	14730		14744	European
		2	173757986	A	G	0.0771	0.0162	0.8403	1.94e-06	2_173757986_A_G	rs3769274	14742		14744	European
		2	201728383	T	C	-0.2351	0.0486	0.0174	1.32e-06	2_201728383_T_C	rs188535859	14741		14744	European
		3	8954959	A	G	-0.1293	0.0218	0.9146	3.01e-09	3_8954959_A_G	rs398518	14296		14744	European
		3	32354387	A	G	-0.0534	0.0118	0.4388	6.03e-06	3_32354387_A_G	rs1370717	14730		14744	European
		3	111531258	T	C	0.1847	0.0415	0.9755	8.56e-06	3_111531258_T_C	rs73226323	14738		14744	European
		4	68058232	T	C	-0.0746	0.0167	0.8437	7.93e-06	4_68058232_T_C	rs28651780	14296		14744	European
		4	78929167	A	C	-0.0542	0.0121	0.5556	7.49e-06	4_78929167_A_C	rs28419759	13851		14744	European
		4	185304872	A	G	0.0981	0.0211	0.0999	3.33e-06	4_185304872_A_G	rs72701782	14296		14744	European
		5	19244332	T	C	-0.0753	0.0149	0.8011	4.33e-07	5_19244332_T_C	rs10067443	14296		14744	European
		5	132022975	T	C	0.1763	0.0398	0.9715	9.44e-06	5_132022975_T_C	rs116018601	14727		14744	European
		6	463746	G	GA	0.2422	0.0534	0.981	5.74e-06	6_463746_G_GA	rs145770642	11337		14744	European
		6	7880027	T	C	0.0555	0.0119	0.6126	3.1e-06	6_7880027_T_C	rs385697	14727		14744	European
		6	18825879	T	C	0.2951	0.0626	0.014	2.43e-06	6_18825879_T_C	rs17654493	12313		14744	European
		6	32434716	A	C	0.1586	0.02	0.1118	2.19e-15	6_32434716_A_C	rs28377109	13383		14744	European
		6	32453163	T	C	-0.1528	0.0196	0.8893	6.39e-15	6_32453163_T_C	rs67037615	14296		14744	European
		6	122709508	A	G	0.3666	0.0761	0.9898	1.45e-06	6_122709508_A_G	rs150408090	12313		14744	European
		6	169465075	A	G	-0.0574	0.0125	0.6162	4.39e-06	6_169465075_A_G	rs389239	14296		14744	European
		7	590757	C	G	0.1112	0.0239	0.1005	3.28e-06	7_590757_C_G	rs148332061	13232		14744	European
		7	148496619	A	G	-0.1789	0.0401	0.0275	8.14e-06	7_148496619_A_G	rs34059323	14744		14744	European
		8	61861039	T	C	0.0681	0.0143	0.2791	1.91e-06	8_61861039_T_C	rs66624860	12799		14744	European
		9	18625666	A	T	-0.2845	0.0618	0.0122	4.15e-06	9_18625666_A_T	rs79438518	13809		14744	European
		11	117864063	A	G	-0.1597	0.0154	0.823	3.39e-25	11_117864063_A_G	rs3135932	14744		14744	European
		13	52566577	T	C	0.1876	0.0416	0.9747	6.49e-06	13_52566577_T_C	rs147027610	14250		14744	European
		13	113612154	A	C	-0.2388	0.0535	0.9811	8.06e-06	13_113612154_A_C	rs72661933	13809		14744	European
		14	20318041	T	C	0.1401	0.0291	0.1028	1.48e-06	14_20318041_T_C	rs76932862	12412		14744	European
		14	83509406	C	G	-0.0519	0.0117	0.4552	9.17e-06	14_83509406_C_G	rs35898626	14729		14744	European
		14	94844947	T	C	0.2027	0.0451	0.0203	6.97e-06	14_94844947_T_C	rs28929474	14744		14744	European
		15	95207832	A	G	-0.0772	0.0173	0.8561	8.1e-06	15_95207832_A_G	rs17632797	14296		14744	European
		16	11009587	A	C	-0.0714	0.0159	0.1848	7.1e-06	16_11009587_A_C	rs7500869	14743		14744	European
		18	45104867	G	GA	0.0637	0.0142	0.5115	7.26e-06	18_45104867_G_GA	rs11397955	10893		14744	European
		19	2017120	T	TCAAA	0.0771	0.0171	0.7263	6.52e-06	19_2017120_T_TCAAA	rs139690790	9830		14744	European
		20	60272196	A	G	-0.1551	0.0342	0.9375	5.76e-06	20_60272196_A_G	rs17747934	13232		14744	European
		21	43024340	A	G	0.0551	0.0123	0.5972	7.48e-06	21_43024340_A_G	rs9975090	14296		14744	European
		22	32844853	A	AG	0.0622	0.0133	0.5045	2.92e-06	22_32844853_A_AG	rs11443190	11326		14744	European
Interleukin-10 receptor subunit alpha levels	IL-10RA	1	56566352	A	G	-0.1247	0.0252	0.0839	7.48e-07	1_56566352_A_G	rs6670799	11345	interleukin-10 receptor subunit alpha measurement	11793	European
		1	226676794	T	C	0.0709	0.0156	0.2527	5.5e-06	1_226676794_T_C	rs12026492	11345		11793	European
		1	247347252	C	G	-0.069	0.0153	0.7429	6.49e-06	1_247347252_C_G	rs28408877	11345		11793	European
		3	83110489	A	C	0.2156	0.0483	0.0253	8.05e-06	3_83110489_A_C	rs62262707	11345		11793	European
		3	158540291	T	G	0.082	0.0179	0.1526	4.63e-06	3_158540291_T_G	rs41272625	11784		11793	European
		5	154443639	T	G	0.0623	0.0131	0.5891	1.98e-06	5_154443639_T_G	rs286605	11793		11793	European
		6	43294041	A	C	0.0968	0.0214	0.1006	6.09e-06	6_43294041_A_C	rs9472032	11793		11793	European
		6	78703747	A	C	0.4057	0.0865	0.9896	2.73e-06	6_78703747_A_C	rs180893431	9340		11793	European
		6	116712455	A	G	-0.0835	0.0189	0.8497	9.96e-06	6_116712455_A_G	rs492616	11344		11793	European
		6	167359279	T	C	-0.075	0.0165	0.2995	5.48e-06	6_167359279_T_C	rs3777726	9461		11793	European
		8	9104264	T	G	0.064	0.0135	0.4945	2.13e-06	8_9104264_T_G	rs10091841	11345		11793	European
		8	27864161	T	C	-0.0993	0.0224	0.1001	9.29e-06	8_27864161_T_C	rs79202194	11792		11793	European
		8	97437587	T	C	0.06	0.0134	0.4233	7.55e-06	8_97437587_T_C	rs958402	11345		11793	European
		10	18335103	T	C	0.2347	0.0511	0.9822	4.37e-06	10_18335103_T_C	rs80137559	11791		11793	European
		11	117864063	A	G	-0.0844	0.0168	0.8171	5.07e-07	11_117864063_A_G	rs3135932	11793		11793	European
		13	31511360	T	G	-0.0686	0.0155	0.2251	9.61e-06	13_31511360_T_G	rs9548767	11781		11793	European
		14	55005535	A	G	0.1676	0.0343	0.0481	1.03e-06	14_55005535_A_G	rs17832137	10289		11793	European
		14	66407688	A	G	0.3915	0.0823	0.9853	1.97e-06	14_66407688_A_G	rs74719858	10858		11793	European
		15	93461371	C	G	0.0623	0.0131	0.4267	1.98e-06	15_93461371_C_G	rs1406714	11783		11793	European
		16	5247086	T	C	-0.3868	0.0841	0.0107	4.24e-06	16_5247086_T_C	rs143313574	9956		11793	European
		18	9085066	A	T	-0.0782	0.0172	0.5926	5.45e-06	18_9085066_A_T	rs201449583	7943		11793	European
		20	12662915	A	G	-0.0791	0.0179	0.8076	9.92e-06	20_12662915_A_G	rs1377036	9907		11793	European
Interleukin-10 receptor subunit beta levels	IL-10RB	1	179682087	A	G	0.208	0.031	0.0438	1.95e-11	1_179682087_A_G	rs142421172	12840	interleukin-10 receptor subunit beta measurement	14734	European
		1	212796908	T	C	0.1449	0.0311	0.0363	3.17e-06	1_212796908_T_C	rs114288486	14730		14734	European
		1	216769382	A	G	-0.0533	0.0118	0.3491	6.27e-06	1_216769382_A_G	rs12087642	14719		14734	European
		1	228433772	T	C	0.1926	0.0411	0.026	2.78e-06	1_228433772_T_C	rs112798338	14286		14734	European
		2	43150924	A	G	0.0637	0.0135	0.2684	2.38e-06	2_43150924_A_G	rs7574167	12832		14734	European
		2	176630651	T	C	0.1988	0.0402	0.0212	7.6e-07	2_176630651_T_C	rs116315732	14734		14734	European
		3	4275803	T	C	-0.0548	0.0119	0.5866	4.12e-06	3_4275803_T_C	rs1153572	14286		14734	European
		3	189486023	A	G	-0.1435	0.0317	0.9488	5.99e-06	3_189486023_A_G	rs4686528	14286		14734	European
		4	40034728	A	C	-0.0632	0.0142	0.4693	8.56e-06	4_40034728_A_C	rs186756775	11538		14734	European
		4	119751261	A	G	-0.0618	0.0134	0.2721	3.99e-06	4_119751261_A_G	rs9685374	14286		14734	European
		4	183615376	T	C	-0.1662	0.0373	0.027	8.36e-06	4_183615376_T_C	rs115242284	14724		14734	European
		4	185140403	C	G	-0.0592	0.0132	0.7134	7.3e-06	4_185140403_C_G	rs11731108	14286		14734	European
		6	41174158	A	G	0.0532	0.0113	0.5488	2.5e-06	6_41174158_A_G	rs34361138	14732		14734	European
		6	55785369	A	G	-0.0547	0.012	0.6068	5.16e-06	6_55785369_A_G	rs16887395	14286		14734	European
		6	150298636	A	G	-0.3461	0.0783	0.0088	9.86e-06	6_150298636_A_G	rs117092856	13420		14734	European
		7	25740142	A	G	-0.0843	0.0181	0.1348	3.2e-06	7_25740142_A_G	rs111850948	14286		14734	European
		8	18274205	T	C	0.0512	0.0113	0.5351	5.87e-06	8_18274205_T_C	rs7815666	14732		14734	European
		8	128868102	A	G	-0.1593	0.0349	0.96	5.01e-06	8_128868102_A_G	rs116898411	14286		14734	European
		9	136121303	T	C	0.0861	0.0169	0.1723	3.49e-07	9_136121303_T_C	rs7855466	11783		14734	European
		10	71477178	A	G	-0.2327	0.0505	0.9827	4.07e-06	10_71477178_A_G	rs192325200	13867		14734	European
		10	103937244	T	C	0.0743	0.0161	0.8362	3.93e-06	10_103937244_T_C	rs6584485	14286		14734	European
		10	121606887	T	G	-0.3019	0.0671	0.9879	6.82e-06	10_121606887_T_G	rs145144288	14286		14734	European
		12	58388232	C	G	-0.0601	0.0124	0.6484	1.25e-06	12_58388232_C_G	rs1605333	13237		14734	European
		16	13209083	T	C	0.1783	0.0348	0.9674	3e-07	16_13209083_T_C	rs55780441	14734		14734	European
		17	74093726	T	C	-0.0608	0.0135	0.4413	6.68e-06	17_74093726_T_C	rs8064909	10281		14734	European
		19	49553051	C	G	-0.4295	0.0907	0.9904	2.19e-06	19_49553051_C_G	rs117883662	8938		14734	European
		20	39437913	A	G	0.2066	0.0444	0.0323	3.27e-06	20_39437913_A_G	rs149156511	14286		14734	European
		21	34510084	A	G	0.1586	0.0341	0.9665	3.3e-06	21_34510084_A_G	rs75710908	14708		14734	European
		21	34634808	T	C	0.1509	0.0251	0.9258	1.83e-09	21_34634808_T_C	rs6517157	14286		14734	European
		21	34659396	A	G	-0.4105	0.0108	0.5426	4.06e-293	21_34659396_A_G	rs2266590	14714		14734	European
Interleukin-12 subunit beta levels	IL12RA	3	5019936	A	G	0.0843	0.0148	0.2045	1.23e-08	3_5019936_A_G	rs1110261	14287	obsolete_interleukin-12 subunit B measurement	14735	European
		3	171348710	T	C	0.1088	0.0228	0.0889	1.82e-06	3_171348710_T_C	rs148549227	12403		14735	European
		3	188121263	A	G	-0.2517	0.0117	0.5635	1.18e-102	3_188121263_A_G	rs12639588	14287		14735	European
		5	158792819	C	G	-0.4921	0.0121	0.3028	1.35e-305	5_158792819_C_G	rs10076557	14719		14735	European
		5	158847071	T	C	0.0725	0.0119	0.5786	1.11e-09	5_158847071_T_C	rs6870256	14716		14735	European
		6	31154493	A	G	0.1155	0.014	0.2275	1.58e-16	6_31154493_A_G	rs3130510	14735		14735	European
		7	6408796	T	G	-0.0622	0.0119	0.5425	1.72e-07	7_6408796_T_G	rs6968201	14287		14735	European
		10	73105421	C	G	-0.0669	0.0138	0.2514	1.25e-06	10_73105421_C_G	rs2249989	14286		14735	European
		10	94215014	CTTGA	C	-0.1064	0.0219	0.1117	1.18e-06	10_94215014_CTTGA_C	rs201503938	10893		14735	European
		11	47378396	T	C	0.0585	0.0123	0.4	1.97e-06	11_47378396_T_C	rs10769256	14091		14735	European
		11	96026074	T	C	-0.0672	0.0129	0.2822	1.9e-07	11_96026074_T_C	rs539598	14731		14735	European
		12	17170299	A	G	-0.1687	0.0353	0.031	1.76e-06	12_17170299_A_G	rs138057078	14731		14735	European
		12	56446766	T	C	0.0713	0.0125	0.3226	1.17e-08	12_56446766_T_C	rs61938962	14732		14735	European
		12	111910219	A	G	0.131	0.0131	0.49	1.52e-23	12_111910219_A_G	rs10774625	11784		14735	European
		12	121221763	T	C	-0.0699	0.0122	0.6522	1.01e-08	12_121221763_T_C	rs568297	14725		14735	European
		13	28604007	T	C	-0.3406	0.0535	0.9832	1.94e-10	13_28604007_T_C	rs76428106	13800		14735	European
		14	68753593	T	C	0.0781	0.0128	0.7185	1.05e-09	14_68753593_T_C	rs911263	14735		14735	European
		14	103230758	C	G	-0.1297	0.0127	0.6875	1.74e-24	14_103230758_C_G	rs12588969	14287		14735	European
		15	80260554	A	G	-0.0743	0.0132	0.2595	1.81e-08	15_80260554_A_G	rs8026767	14734		14735	European
		22	37881211	A	G	-0.1477	0.0246	0.0654	1.92e-09	22_37881211_A_G	rs73416208	14729		14735	European
Interleukin-13 levels	IL-13	1	162878651	A	G	0.0692	0.0136	0.3447	3.61e-07	1_162878651_A_G	rs10917637	11772	interleukin-13 measurement	11792	European
		1	210429399	A	C	0.448	0.0997	0.9937	7.01e-06	1_210429399_A_C	rs181829077	9956		11792	European
		1	234425332	T	G	0.0595	0.0134	0.4904	8.98e-06	1_234425332_T_G	rs10752781	11344		11792	European
		2	8361137	C	G	0.1112	0.0248	0.9154	7.33e-06	2_8361137_C_G	rs13021250	10915		11792	European
		2	98857893	T	C	0.0594	0.0134	0.5305	9.3e-06	2_98857893_T_C	rs4535095	11344		11792	European
		3	8912627	A	G	0.0892	0.0197	0.1389	5.96e-06	3_8912627_A_G	rs36038515	11344		11792	European
		3	123702960	A	G	-0.0656	0.0141	0.3094	3.28e-06	3_123702960_A_G	rs9881117	11791		11792	European
		3	143068250	A	G	0.064	0.0132	0.3961	1.24e-06	3_143068250_A_G	rs10446322	11777		11792	European
		3	162592726	T	C	0.3156	0.0692	0.9803	5.1e-06	3_162592726_T_C	rs141538472	9093		11792	European
		4	40938582	A	G	0.0739	0.0132	0.4958	2.16e-08	4_40938582_A_G	rs13119159	11344		11792	European
		5	9974643	C	G	-0.2968	0.0628	0.9858	2.29e-06	5_9974643_C_G	rs183684201	11782		11792	European
		5	33630839	A	G	0.0713	0.016	0.7649	8.34e-06	5_33630839_A_G	rs4260678	11786		11792	European
		6	16610802	A	G	-0.2845	0.0629	0.0136	6.1e-06	6_16610802_A_G	rs74647203	11792		11792	European
		6	41584211	C	G	0.1458	0.0327	0.9259	8.25e-06	6_41584211_C_G	rs11757926	7943		11792	European
		6	55271616	A	C	0.0677	0.015	0.2405	6.38e-06	6_55271616_A_C	rs1472639	11790		11792	European
		6	159512373	A	G	0.0579	0.0129	0.4703	7.18e-06	6_159512373_A_G	rs2485365	11776		11792	European
		7	61999529	A	G	0.1832	0.039	0.9229	2.63e-06	7_61999529_A_G	rs149979178	6901		11792	European
		7	154418309	A	G	0.169	0.0357	0.0397	2.2e-06	7_154418309_A_G	rs76219628	11344		11792	European
		8	17271300	A	G	-0.0992	0.0219	0.112	5.91e-06	8_17271300_A_G	rs2073696	11782		11792	European
		8	133902602	A	G	-0.1099	0.0247	0.0772	8.61e-06	8_133902602_A_G	rs909357	11777		11792	European
		9	4934758	T	G	0.1562	0.035	0.9494	8.09e-06	9_4934758_T_G	rs13297881	11344		11792	European
		10	3623961	A	G	-0.1845	0.0397	0.0751	3.36e-06	10_3623961_A_G	rs11251952	11344		11792	European
		10	53942324	T	G	0.0734	0.0155	0.3902	2.19e-06	10_53942324_T_G	rs12146346	8388		11792	European
		11	11427220	T	C	-0.0706	0.0159	0.2438	8.99e-06	11_11427220_T_C	rs36107074	11343		11792	European
		11	123332970	C	G	-0.0702	0.015	0.6744	2.87e-06	11_123332970_C_G	rs10893042	11344		11792	European
		13	41810092	T	C	0.2093	0.0446	0.9682	2.69e-06	13_41810092_T_C	rs141726773	11344		11792	European
		15	57830694	T	C	-0.0934	0.0183	0.8535	3.33e-07	15_57830694_T_C	rs55924857	11792		11792	European
		16	79977921	A	G	0.2122	0.0439	0.0274	1.34e-06	16_79977921_A_G	rs59235092	11784		11792	European
		17	1645221	T	C	0.0999	0.0226	0.6877	9.85e-06	17_1645221_T_C	rs72477067	6879		11792	European
		19	48502692	T	C	0.206	0.0466	0.0279	9.84e-06	19_48502692_T_C	rs141637150	11779		11792	European
		21	14817382	A	T	-0.1308	0.0293	0.094	8.04e-06	21_14817382_A_T	rs3119485	7523		11792	European
		22	37842933	T	C	0.0848	0.0186	0.177	5.14e-06	22_37842933_T_C	rs5756680	9905		11792	European
		22	37976432	T	C	0.2081	0.046	0.9743	6.07e-06	22_37976432_T_C	rs117322078	11781		11792	European
Interleukin-15 receptor subunit alpha levels	IL-15RA	1	235799305	T	G	0.176	0.0398	0.9701	9.77e-06	1_235799305_T_G	rs79638163	11792	interleukin-15 receptor subunit alpha measurement	11792	European
		2	31652761	A	G	0.0852	0.019	0.1223	7.32e-06	2_31652761_A_G	rs62144964	11782		11792	European
		2	52233445	T	C	0.0577	0.0128	0.3704	6.55e-06	2_52233445_T_C	rs6751509	11782		11792	European
		3	174432353	A	G	-0.07	0.0158	0.2414	9.41e-06	3_174432353_A_G	rs75485361	11343		11792	European
		4	20169693	A	T	0.0919	0.0193	0.8082	1.92e-06	4_20169693_A_T	rs56240706	8861		11792	European
		4	140657353	C	G	0.0778	0.0162	0.8203	1.57e-06	4_140657353_C_G	rs6845172	11772		11792	European
		6	32560501	A	G	0.0749	0.0153	0.7077	9.81e-07	6_32560501_A_G	rs9270551	11344		11792	European
		6	153065996	A	G	0.0629	0.0139	0.7114	6.03e-06	6_153065996_A_G	rs679874	11779		11792	European
		7	51409710	A	G	0.0937	0.0211	0.122	8.96e-06	7_51409710_A_G	rs17635883	11344		11792	European
		8	27696981	A	C	-0.3132	0.0684	0.0119	4.67e-06	8_27696981_A_C	rs117428573	10857		11792	European
		8	79506727	T	C	-0.3825	0.0746	0.0139	2.94e-07	8_79506727_T_C	rs151041734	8297		11792	European
		8	107366332	A	AT	0.1209	0.0267	0.8974	5.95e-06	8_107366332_A_AT	rs200247407	7943		11792	European
		9	1673918	A	C	0.0651	0.0138	0.5937	2.39e-06	9_1673918_A_C	rs10125254	10856		11792	European
		9	124977274	T	C	0.0727	0.0162	0.1931	7.2e-06	9_124977274_T_C	rs1004308	11783		11792	European
		9	136154304	T	C	-0.0726	0.0158	0.2166	4.33e-06	9_136154304_T_C	rs649129	10918		11792	European
		10	5815194	A	T	-0.0867	0.0174	0.8028	6.27e-07	10_5815194_A_T	rs12570881	11344		11792	European
		10	6002368	T	G	0.3692	0.0127	0.5146	8.39e-186	10_6002368_T_G	rs2228059	11344		11792	European
		10	6009462	T	G	-0.1967	0.0135	0.3975	4.34e-48	10_6009462_T_G	rs7898286	11344		11792	European
		11	37594094	A	G	-0.2278	0.0492	0.9801	3.66e-06	11_37594094_A_G	rs145793996	11779		11792	European
		11	97047987	A	G	-0.1381	0.0303	0.9503	5.17e-06	11_97047987_A_G	rs17129907	11790		11792	European
		12	38055500	T	C	0.2488	0.0553	0.0166	6.82e-06	12_38055500_T_C	rs142180961	10724		11792	European
		12	111932800	T	C	-0.0748	0.0133	0.5243	1.87e-08	12_111932800_T_C	rs7137828	11344		11792	European
		13	98893318	C	G	0.0894	0.0197	0.8608	5.68e-06	13_98893318_C_G	rs4772056	11344		11792	European
		14	86567756	T	TG	-0.0682	0.0147	0.595	3.49e-06	14_86567756_T_TG	rs200144408	8368		11792	European
		15	94729209	A	T	-0.0849	0.017	0.4367	5.91e-07	15_94729209_A_T	rs117046642	7943		11792	European
		18	12175379	T	C	0.14	0.0294	0.0658	1.92e-06	18_12175379_T_C	rs4459616	9899		11792	European
		19	14884642	T	C	0.1794	0.0395	0.963	5.58e-06	19_14884642_T_C	rs140982443	9906		11792	European
		19	35402241	A	G	-0.1	0.0226	0.8163	9.65e-06	19_35402241_A_G	rs200873126	7942		11792	European
		20	2629394	A	T	0.1159	0.0241	0.8743	1.52e-06	20_2629394_A_T	rs192538756	9461		11792	European
		21	15303777	A	G	0.3794	0.0799	0.0158	2.05e-06	21_15303777_A_G	rs117484888	7423		11792	European
		21	39896592	A	G	0.0796	0.0169	0.8384	2.48e-06	21_39896592_A_G	rs2836464	11791		11792	European
Interleukin-17A levels	IL-17A	1	96622380	A	C	-0.0802	0.0164	0.7781	1.01e-06	1_96622380_A_C	rs33998516	11336	interleukin-17A measurement	11784	European
		2	13468626	T	C	-0.2432	0.0525	0.021	3.61e-06	2_13468626_T_C	rs75788494	10574		11784	European
		2	193404884	A	T	0.0597	0.0135	0.4446	9.77e-06	2_193404884_A_T	rs13028360	11336		11784	European
		3	63484616	T	C	0.1688	0.0349	0.0418	1.32e-06	3_63484616_T_C	rs115193412	11778		11784	European
		3	163713211	T	C	0.1668	0.0373	0.0383	7.75e-06	3_163713211_T_C	rs13092332	11776		11784	European
		3	189579511	A	G	-0.0585	0.0128	0.5609	4.87e-06	3_189579511_A_G	rs17448036	11783		11784	European
		4	108605133	A	C	-0.1038	0.0234	0.1174	9.17e-06	4_108605133_A_C	rs10024009	10274		11784	European
		5	17221637	T	C	-0.0713	0.0161	0.3974	9.49e-06	5_17221637_T_C	rs2731803	11782		11784	European
		6	32628224	A	T	0.0923	0.0189	0.221	1.04e-06	6_32628224_A_T	rs41270871	8742		11784	European
		7	6380998	A	G	-0.068	0.0148	0.2897	4.34e-06	7_6380998_A_G	rs28852438	11336		11784	European
		7	158133754	T	C	-0.0903	0.0202	0.7451	7.81e-06	7_158133754_T_C	rs146730540	7943		11784	European
		8	504034	A	G	0.1383	0.0303	0.9451	5.01e-06	8_504034_A_G	rs56702825	11766		11784	European
		8	70106392	C	G	-0.0893	0.017	0.1776	1.5e-07	8_70106392_C_G	rs1462017	11774		11784	European
		8	82998811	A	G	-0.3662	0.0815	0.985	7.01e-06	8_82998811_A_G	rs145734140	8187		11784	European
		9	27215497	T	C	-0.1279	0.0272	0.9323	2.57e-06	9_27215497_T_C	rs77529534	11775		11784	European
		9	31560030	C	G	-0.1467	0.0295	0.0555	6.6e-07	9_31560030_C_G	rs79982350	11336		11784	European
		9	91976386	A	G	0.0908	0.0192	0.1411	2.25e-06	9_91976386_A_G	rs4877075	11336		11784	European
		10	67955765	T	G	0.2446	0.0517	0.9819	2.23e-06	10_67955765_T_G	rs34557923	10913		11784	European
		12	89686567	T	C	-0.1893	0.0418	0.9682	5.93e-06	12_89686567_T_C	rs3895928	11783		11784	European
		12	113643865	CA	C	0.1183	0.0264	0.1028	7.43e-06	12_113643865_CA_C	rs71447205	8373		11784	European
		12	118130693	T	G	0.1696	0.0371	0.9648	4.84e-06	12_118130693_T_G	rs77595989	11767		11784	European
		14	23580861	T	G	0.1915	0.043	0.0279	8.45e-06	14_23580861_T_G	rs57876893	11776		11784	European
		16	8011846	T	C	-0.0726	0.0153	0.7391	2.08e-06	16_8011846_T_C	rs12599620	11336		11784	European
		16	70109850	T	G	-0.0615	0.0138	0.6045	8.33e-06	16_70109850_T_G	rs4985487	11336		11784	European
		17	2272057	T	C	0.2309	0.0486	0.0251	2.02e-06	17_2272057_T_C	rs2429911	11294		11784	European
		17	43658721	T	G	0.0884	0.0185	0.517	1.77e-06	17_43658721_T_G	rs2693361	7943		11784	European
		19	16896917	A	T	-0.4006	0.0904	0.0103	9.36e-06	19_16896917_A_T	rs146575213	8776		11784	European
Interleukin-17C levels	IL-17C	1	176930254	A	T	-0.3259	0.0548	0.9804	2.73e-09	1_176930254_A_T	rs114882743	11345	interleukin-17C measurement	11793	European
		1	242536005	T	G	0.1508	0.0327	0.0512	4e-06	1_242536005_T_G	rs12092228	9892		11793	European
		2	111999407	T	C	-0.3301	0.0737	0.9817	7.5e-06	2_111999407_T_C	rs139637682	8488		11793	European
		2	117363487	T	C	0.0625	0.0139	0.4639	6.91e-06	2_117363487_T_C	rs2584966	9906		11793	European
		2	136675328	T	G	-0.2174	0.0469	0.9707	3.56e-06	2_136675328_T_G	rs77654242	10294		11793	European
		2	212465664	T	C	-0.0915	0.0206	0.8803	8.92e-06	2_212465664_T_C	rs7559734	11345		11793	European
		2	239715033	A	C	-0.2749	0.0524	0.9809	1.55e-07	2_239715033_A_C	rs149756404	11302		11793	European
		3	184205438	T	C	-0.0962	0.0217	0.8992	9.29e-06	3_184205438_T_C	rs113334480	11788		11793	European
		4	24758319	A	G	-0.0649	0.0141	0.5847	4.17e-06	4_24758319_A_G	rs1072074	11785		11793	European
		4	152291909	T	C	-0.1219	0.0262	0.9068	3.28e-06	4_152291909_T_C	rs11931996	11345		11793	European
		5	39436460	T	G	-0.0649	0.0144	0.2795	6.58e-06	5_39436460_T_G	rs6874610	11783		11793	European
		5	107423766	A	G	-0.0882	0.0177	0.8432	6.26e-07	5_107423766_A_G	rs59356989	11790		11793	European
		5	126053775	T	G	0.0625	0.0138	0.4358	5.93e-06	5_126053775_T_G	rs2408771	11345		11793	European
		5	174179760	T	C	-0.0951	0.0201	0.1233	2.23e-06	5_174179760_T_C	rs75246422	11793		11793	European
		5	174836306	T	C	-0.1673	0.0366	0.0423	4.85e-06	5_174836306_T_C	rs72815428	11775		11793	European
		6	66547346	C	G	0.0624	0.0135	0.6437	3.8e-06	6_66547346_C_G	rs2814092	11792		11793	European
		6	158194819	A	G	0.0604	0.0135	0.4998	7.67e-06	6_158194819_A_G	rs2770113	11345		11793	European
		7	21240100	T	C	0.0633	0.0132	0.3948	1.62e-06	7_21240100_T_C	rs1920106	11792		11793	European
		7	35414652	A	G	-0.1414	0.031	0.0498	5.08e-06	7_35414652_A_G	rs75360344	11774		11793	European
		8	14156196	A	G	0.1577	0.0351	0.961	7.03e-06	8_14156196_A_G	rs78289993	11785		11793	European
		8	23691952	A	T	-0.096	0.0215	0.8859	8e-06	8_23691952_A_T	rs28552890	11345		11793	European
		8	118629302	T	C	-0.2558	0.0564	0.9848	5.75e-06	8_118629302_T_C	rs113702571	11786		11793	European
		10	19368604	T	C	0.138	0.0309	0.9508	7.97e-06	10_19368604_T_C	rs79340054	11780		11793	European
		12	23245149	T	G	-0.2421	0.0536	0.0211	6.28e-06	12_23245149_T_G	rs139152046	9422		11793	European
		12	52739413	T	TG	-0.2362	0.0468	0.9733	4.49e-07	12_52739413_T_TG	rs199658824	8391		11793	European
		13	30065064	C	G	0.0637	0.014	0.3575	5.36e-06	13_30065064_C_G	rs7324443	11345		11793	European
		13	44396409	A	G	-0.0816	0.0171	0.8025	1.82e-06	13_44396409_A_G	rs10870773	11345		11793	European
		13	96638651	T	C	-0.0857	0.018	0.1597	1.93e-06	13_96638651_T_C	rs12863903	11345		11793	European
		14	92763907	C	G	-0.1162	0.0253	0.0991	4.37e-06	14_92763907_C_G	rs8015296	9461		11793	European
		14	102333234	T	C	0.1091	0.0236	0.0906	3.78e-06	14_102333234_T_C	rs12895022	11774		11793	European
		15	42484321	T	C	-0.1905	0.0419	0.9711	5.45e-06	15_42484321_T_C	rs79599491	11306		11793	European
		15	46123423	T	G	-0.3175	0.0705	0.9893	6.68e-06	15_46123423_T_G	rs77223587	10324		11793	European
		16	8393906	C	G	0.1077	0.0227	0.1032	2.09e-06	16_8393906_C_G	rs39779	11345		11793	European
		16	76626873	C	G	-0.09	0.0195	0.1382	3.92e-06	16_76626873_C_G	rs12445031	11339		11793	European
		16	88684495	T	G	-0.105	0.0136	0.3783	1.16e-14	16_88684495_T_G	rs17700884	11775		11793	European
		22	17005246	T	C	0.0828	0.0186	0.4646	8.52e-06	22_17005246_T_C	rs5992909	6879		11793	European
		22	46922217	A	G	-0.1122	0.0246	0.093	5.09e-06	22_46922217_A_G	rs73181003	11345		11793	European
Interleukin-18 levels	IL-18	1	78975194	T	C	-0.1967	0.0443	0.9795	8.99e-06	1_78975194_T_C	rs115120333	14743	interleukin 18 measurement	14744	European
		2	32489851	T	C	-0.1857	0.0123	0.3734	1.68e-51	2_32489851_T_C	rs385076	14296		14744	European
		2	125030834	T	C	0.2026	0.0458	0.9792	9.71e-06	2_125030834_T_C	rs144626837	14741		14744	European
		2	126751021	T	C	-0.0702	0.0153	0.7336	4.47e-06	2_126751021_T_C	rs12711729	11345		14744	European
		3	115001900	A	T	-0.3049	0.0604	0.989	4.46e-07	3_115001900_A_T	rs139760701	13809		14744	European
		3	196038580	A	C	-0.1184	0.0266	0.9337	8.54e-06	3_196038580_A_C	rs11918804	11791		14744	European
		4	121893301	A	G	0.072	0.0146	0.8077	8.16e-07	4_121893301_A_G	rs12648080	14743		14744	European
		5	19698240	T	C	0.1557	0.0344	0.9627	6.01e-06	5_19698240_T_C	rs62351325	14744		14744	European
		5	68682536	A	C	-0.16	0.0267	0.9351	2.07e-09	5_68682536_A_C	rs17229943	14744		14744	European
		5	83710370	T	C	0.0637	0.0143	0.2088	8.41e-06	5_83710370_T_C	rs72766437	14734		14744	European
		6	38300402	A	G	0.2157	0.0461	0.0204	2.88e-06	6_38300402_A_G	rs4140444	14741		14744	European
		6	138336137	A	G	-0.0547	0.0123	0.5914	8.7e-06	6_138336137_A_G	rs4612182	14743		14744	European
		6	158786921	T	C	-0.0861	0.0181	0.2688	1.97e-06	6_158786921_T_C	rs7755771	10893		14744	European
		6	162785078	A	T	0.0676	0.0138	0.2767	9.65e-07	6_162785078_A_T	rs12201187	13245		14744	European
		7	11104167	T	G	-0.082	0.0165	0.8341	6.71e-07	7_11104167_T_G	rs67424072	14296		14744	European
		7	155637974	T	C	-0.163	0.0301	0.0477	6.12e-08	7_155637974_T_C	rs56836641	14743		14744	European
		8	144606172	C	G	-0.0935	0.0157	0.8179	2.59e-09	8_144606172_C_G	rs12681624	13657		14744	European
		9	20069041	A	C	-0.1954	0.0425	0.0236	4.27e-06	9_20069041_A_C	rs112338272	14721		14744	European
		10	17082153	T	G	0.0796	0.018	0.8662	9.77e-06	10_17082153_T_G	rs56266057	14295		14744	European
		11	268430	C	G	-0.0629	0.0137	0.7543	4.41e-06	11_268430_C_G	rs11605127	14730		14744	European
		11	6482713	C	G	0.0595	0.0133	0.5639	7.69e-06	11_6482713_C_G	rs4758106	12411		14744	European
		11	86685696	T	G	-0.117	0.0254	0.0649	4.1e-06	11_86685696_T_G	rs55858715	13233		14744	European
		11	105060888	T	C	0.1154	0.0225	0.9237	2.91e-07	11_105060888_T_C	rs60235102	14722		14744	European
		11	112025306	A	C	0.2039	0.0135	0.7618	1.53e-51	11_112025306_A_C	rs5744249	14742		14744	European
		11	112433719	T	C	0.1374	0.0291	0.0465	2.34e-06	11_112433719_T_C	rs35495214	14735		14744	European
		11	116331456	A	G	0.2866	0.0629	0.9893	5.2e-06	11_116331456_A_G	rs113841145	13809		14744	European
		13	90838056	T	G	-0.0568	0.0128	0.69	9.1e-06	13_90838056_T_G	rs7990672	14295		14744	European
		16	52032393	A	C	0.0746	0.0165	0.851	6.15e-06	16_52032393_A_C	rs35656694	14744		14744	European
		16	54161464	A	C	0.2532	0.0525	0.9857	1.42e-06	16_54161464_A_C	rs148504635	14737		14744	European
		16	84730435	C	G	-0.278	0.0581	0.9792	1.71e-06	16_84730435_C_G	rs113552426	11249		14744	European
		18	28763724	A	G	-0.2314	0.0472	0.9814	9.46e-07	18_28763724_A_G	rs77994606	14743		14744	European
		19	5344989	T	C	0.0581	0.0126	0.3565	4.01e-06	19_5344989_T_C	rs2108621	14296		14744	European
		20	51289816	A	T	-0.0567	0.0124	0.371	4.82e-06	20_51289816_A_T	rs1403742	14296		14744	European
		21	15968566	CA	C	-0.3011	0.0663	0.0126	5.59e-06	21_15968566_CA_C	rs35538453	10407		14744	European
interleukin-18 receptor 1 levels	IL-18R1	2	102242037	T	C	-0.3209	0.0313	0.9616	1.15e-24	2_102242037_T_C	rs115232861	14733	interleukin-18 receptor 1 measurement	14743	European
		2	102912664	A	C	0.5719	0.0148	0.1798	1.18e-305	2_102912664_A_C	rs951774	14728		14743	European
		2	103166288	T	C	-0.401	0.0142	0.1988	1.92e-175	2_103166288_T_C	rs75366565	14735		14743	European
		2	103317167	C	G	-0.0716	0.0135	0.2682	1.13e-07	2_103317167_C_G	rs13412259	14295		14743	European
		2	104759119	A	C	0.0962	0.0182	0.1233	1.25e-07	2_104759119_A_C	rs6742007	14742		14743	European
		3	58414784	A	G	-0.1646	0.0342	0.0317	1.49e-06	3_58414784_A_G	rs35021151	14735		14743	European
		3	79589418	A	G	-0.2015	0.042	0.9745	1.61e-06	3_79589418_A_G	rs62257659	14727		14743	European
		3	146882115	A	G	-0.0956	0.0196	0.8928	1.07e-06	3_146882115_A_G	rs78199195	14295		14743	European
		10	61379709	A	G	-0.1505	0.0313	0.0389	1.52e-06	10_61379709_A_G	rs117195704	14730		14743	European
		14	94854041	A	G	0.1075	0.0203	0.0957	1.19e-07	14_94854041_A_G	rs7149605	14731		14743	European
		17	64361924	A	C	0.2911	0.0451	0.0232	1.09e-10	17_64361924_A_C	rs117524772	14295		14743	European
		20	51194941	T	C	0.0726	0.0149	0.8161	1.1e-06	20_51194941_T_C	rs35679975	14726		14743	European
Interleukin-1-alpha levels	IL-1α	1	89516076	C	G	-0.077	0.0171	0.6598	6.7e-06	1_89516076_C_G	rs6702801	7943	obsolete_interleukin-1 alpha measurement	11788	European
		1	105113404	T	C	0.0783	0.0171	0.174	4.67e-06	1_105113404_T_C	rs12047801	11785		11788	European
		1	116784131	A	G	0.2658	0.0565	0.0186	2.55e-06	1_116784131_A_G	rs115494443	10853		11788	European
		2	170964850	T	C	0.2215	0.0469	0.0311	2.33e-06	2_170964850_T_C	rs115602471	11340		11788	European
		3	147628690	A	G	0.1502	0.0339	0.0497	9.39e-06	3_147628690_A_G	rs190042298	9897		11788	European
		5	67352803	T	G	0.0775	0.0175	0.1932	9.49e-06	5_67352803_T_G	rs10063171	11340		11788	European
		5	161958436	A	G	-0.0822	0.0181	0.4388	5.59e-06	5_161958436_A_G	rs10057700	8587		11788	European
		6	32586222	A	G	-0.3263	0.0266	0.0799	1.36e-34	6_32586222_A_G	rs11759846	11788		11788	European
		6	32603879	A	C	-0.2444	0.0462	0.0316	1.22e-07	6_32603879_A_C	rs9272305	8587		11788	European
		6	32656094	T	C	-0.3251	0.0554	0.0358	4.4e-09	6_32656094_T_C	rs13195317	11301		11788	European
		6	84066908	T	C	-0.0845	0.0189	0.178	7.79e-06	6_84066908_T_C	rs12529944	11340		11788	European
		7	89060931	T	G	0.131	0.0286	0.0604	4.64e-06	7_89060931_T_G	rs10233998	11785		11788	European
		8	89744017	A	T	0.2438	0.0524	0.9824	3.28e-06	8_89744017_A_T	rs16886503	11786		11788	European
		11	60773403	CA	C	0.073	0.0165	0.4802	9.68e-06	11_60773403_CA_C	rs11461659	7943		11788	European
		11	80672314	T	C	-0.2056	0.0452	0.0233	5.4e-06	11_80672314_T_C	rs72937918	11772		11788	European
		11	98540302	A	AAC	0.1696	0.0371	0.9558	4.84e-06	11_98540302_A_AAC	rs145501816	8391		11788	European
		11	118755738	A	G	0.0754	0.0142	0.5264	1.1e-07	11_118755738_A_G	rs523604	10290		11788	European
		12	28953348	A	G	0.1568	0.0352	0.9527	8.41e-06	12_28953348_A_G	rs76012752	11340		11788	European
		12	103893494	T	G	0.0961	0.0208	0.8877	3.83e-06	12_103893494_T_G	rs7138689	11777		11788	European
		12	114539621	T	C	0.062	0.013	0.5326	1.85e-06	12_114539621_T_C	rs4767214	11772		11788	European
		14	81651382	T	C	-0.1609	0.0361	0.9585	8.31e-06	14_81651382_T_C	rs76544453	11788		11788	European
		14	83490781	A	G	-0.1825	0.0406	0.0323	6.95e-06	14_83490781_A_G	rs78267257	10903		11788	European
		17	32073614	T	C	0.2176	0.0439	0.9755	7.17e-07	17_32073614_T_C	rs117537822	11788		11788	European
		17	53509585	A	G	-0.0856	0.0187	0.8232	4.7e-06	17_53509585_A_G	rs61098036	9891		11788	European
		18	308555	A	G	0.1116	0.0221	0.9015	4.42e-07	18_308555_A_G	rs11878153	11787		11788	European
		20	55282711	A	G	-0.0896	0.0198	0.1376	6.03e-06	20_55282711_A_G	rs2426634	11787		11788	European
Interleukin-2 levels	IL-2	2	192579384	A	G	0.2016	0.0424	0.9733	1.99e-06	2_192579384_A_G	rs79419497	11789	interleukin-2 measurement	11789	European
		3	12396234	T	C	0.2095	0.0419	0.0287	5.73e-07	3_12396234_T_C	rs142641125	11789		11789	European
		3	64865615	T	C	-0.1048	0.0217	0.8961	1.37e-06	3_64865615_T_C	rs77853517	11787		11789	European
		3	125991040	A	T	0.0854	0.0174	0.8293	9.2e-07	3_125991040_A_T	rs7638939	11769		11789	European
		3	137247468	T	C	0.1737	0.038	0.039	4.85e-06	3_137247468_T_C	rs75739108	11341		11789	European
		4	14756774	A	G	-0.1462	0.0329	0.1075	8.84e-06	4_14756774_A_G	rs111783480	9265		11789	European
		4	34713434	T	G	0.1176	0.0255	0.9036	3.99e-06	4_34713434_T_G	rs79925007	11341		11789	European
		4	47700645	T	C	-0.0886	0.0196	0.1258	6.17e-06	4_47700645_T_C	rs77880908	11770		11789	European
		4	138235156	T	G	-0.0646	0.0139	0.6861	3.36e-06	4_138235156_T_G	rs6535212	11784		11789	European
		5	35188802	T	C	-0.1216	0.026	0.9334	2.91e-06	5_35188802_T_C	rs4703508	11789		11789	European
		8	62639773	A	G	0.3327	0.0736	0.0111	6.17e-06	8_62639773_A_G	rs72659067	9980		11789	European
		9	88777064	T	C	0.1434	0.0306	0.0611	2.78e-06	9_88777064_T_C	rs11141276	9265		11789	European
		10	2293803	T	G	-0.1999	0.0431	0.0244	3.52e-06	10_2293803_T_G	rs74852566	11789		11789	European
		10	34837139	A	G	-0.0621	0.0137	0.4037	5.82e-06	10_34837139_A_G	rs1657222	11340		11789	European
		10	67202938	T	C	-0.1222	0.0259	0.9188	2.38e-06	10_67202938_T_C	rs10996419	11784		11789	European
		11	128560199	C	G	0.0728	0.016	0.7076	5.36e-06	11_128560199_C_G	rs55813957	11341		11789	European
		13	85868678	A	G	0.1922	0.0414	0.0318	3.44e-06	13_85868678_A_G	rs77832761	11785		11789	European
		13	95200973	CA	C	-0.2759	0.0539	0.0229	3.08e-07	13_95200973_CA_C	rs145516501	8383		11789	European
		14	55563894	C	G	-0.2699	0.0576	0.9727	2.79e-06	14_55563894_C_G	rs144129701	11341		11789	European
		16	1789487	A	ATC	0.0917	0.0203	0.8218	6.27e-06	16_1789487_A_ATC	rs200667067	8372		11789	European
		16	77431739	T	C	-0.0728	0.0153	0.7384	1.95e-06	16_77431739_T_C	rs36006983	11341		11789	European
		17	103299	A	C	-0.0723	0.0149	0.6969	1.22e-06	17_103299_A_C	rs28515912	10723		11789	European
		17	73558213	G	GT	-0.081	0.0177	0.7096	4.73e-06	17_73558213_G_GT	rs35252272	7307		11789	European
		18	58028057	A	G	-0.0622	0.0138	0.6878	6.57e-06	18_58028057_A_G	rs1943222	11789		11789	European
		19	54588401	CAAAT	C	0.0798	0.0175	0.5014	5.12e-06	19_54588401_CAAAT_C	rs150999021	7456		11789	European
		19	55506516	T	TA	-0.1007	0.0197	0.222	3.19e-07	19_55506516_T_TA	rs35266089	7943		11789	European
Interleukin-20 levels	IL-20	1	9746065	T	G	-0.1722	0.0376	0.0444	4.65e-06	1_9746065_T_G	rs72633862	11774	interleukin-20 measurement	11784	European
		1	41433965	T	C	-0.2372	0.0487	0.0189	1.11e-06	1_41433965_T_C	rs114363239	11782		11784	European
		1	67400701	A	G	0.1935	0.0435	0.9708	8.66e-06	1_67400701_A_G	rs112421516	11336		11784	European
		1	72288886	A	AT	-0.0779	0.0174	0.5308	7.57e-06	1_72288886_A_AT	rs35710660	7943		11784	European
		1	104640701	T	G	-0.2543	0.0561	0.0149	5.82e-06	1_104640701_T_G	rs115191082	11294		11784	European
		1	169461481	T	C	-0.1112	0.0248	0.9158	7.33e-06	1_169461481_T_C	rs2285212	11336		11784	European
		1	242399370	A	G	-0.0698	0.0156	0.2136	7.66e-06	1_242399370_A_G	rs383039	11783		11784	European
		2	13940522	T	C	0.147	0.0325	0.044	6.09e-06	2_13940522_T_C	rs13421547	11784		11784	European
		2	52215130	A	G	-0.2134	0.046	0.9756	3.5e-06	2_52215130_A_G	rs114209791	11784		11784	European
		2	141913966	T	C	-0.2551	0.0515	0.0228	7.29e-07	2_141913966_T_C	rs146918864	11438		11784	European
		2	213241261	T	C	0.1688	0.0373	0.9672	6.03e-06	2_213241261_T_C	rs35508685	11782		11784	European
		3	119431497	A	G	-0.1066	0.0237	0.9032	6.86e-06	3_119431497_A_G	rs73192044	11336		11784	European
		4	133183457	A	G	0.0635	0.0137	0.3202	3.57e-06	4_133183457_A_G	rs12498781	11763		11784	European
		6	112451601	A	G	-0.2175	0.0488	0.02	8.31e-06	6_112451601_A_G	rs34172193	10918		11784	European
		7	17753237	T	C	0.0719	0.0156	0.5043	4.05e-06	7_17753237_T_C	rs143181662	8587		11784	European
		7	54991055	A	G	0.2776	0.0597	0.9804	3.32e-06	7_54991055_A_G	rs6952803	10849		11784	European
		8	68839107	A	G	-0.3596	0.0778	0.9909	3.8e-06	8_68839107_A_G	rs138771212	11336		11784	European
		11	100596026	T	C	-0.222	0.0427	0.0255	2e-07	11_100596026_T_C	rs188205021	11774		11784	European
		13	112575760	T	C	-0.2247	0.0504	0.0541	8.26e-06	13_112575760_T_C	rs143409618	11784		11784	European
		14	21169862	T	C	-0.1232	0.0267	0.9142	3.95e-06	14_21169862_T_C	rs72659995	11336		11784	European
		14	48507353	T	G	0.0888	0.0201	0.1397	9.97e-06	14_48507353_T_G	rs61992201	10267		11784	European
		15	23769949	T	C	-0.1753	0.0372	0.965	2.45e-06	15_23769949_T_C	rs28542561	11774		11784	European
		16	80689313	T	G	-0.1546	0.0316	0.9553	9.96e-07	16_80689313_T_G	rs117977288	11784		11784	European
		18	58431552	G	GTT	0.3109	0.0641	0.9851	1.23e-06	18_58431552_G_GTT	rs11432579	7902		11784	European
		18	74247282	A	G	0.1474	0.0331	0.9399	8.46e-06	18_74247282_A_G	rs12969831	11336		11784	European
		18	75094435	C	G	0.0651	0.0143	0.6659	5.3e-06	18_75094435_C_G	rs34691354	11336		11784	European
Interleukin-20 receptor subunit alpha levels	IL-20RA	1	153082810	T	C	-0.0765	0.0154	0.4228	6.78e-07	1_153082810_T_C	rs28846828	8817	interleukin-20 receptor subunit alpha measurement	11792	European
		1	168180874	C	G	0.119	0.0256	0.1039	3.34e-06	1_168180874_C_G	rs12138611	11344		11792	European
		1	171216897	T	C	0.1072	0.0241	0.083	8.66e-06	1_171216897_T_C	rs2064077	11790		11792	European
		2	53038599	T	C	0.08	0.0181	0.8477	9.88e-06	2_53038599_T_C	rs2883991	11789		11792	European
		2	66332146	CT	C	0.077	0.0172	0.3457	7.58e-06	2_66332146_CT_C	rs34488531	7943		11792	European
		2	166018354	T	C	-0.0606	0.0135	0.5471	7.16e-06	2_166018354_T_C	rs4667792	11344		11792	European
		3	151178393	T	C	0.1541	0.0346	0.0446	8.44e-06	3_151178393_T_C	rs9817113	11790		11792	European
		4	6909807	C	G	-0.0925	0.0204	0.8324	5.78e-06	4_6909807_C_G	rs6842116	11344		11792	European
		4	164735206	T	C	-0.3364	0.0757	0.0177	8.84e-06	4_164735206_T_C	rs115680168	7586		11792	European
		5	22203180	T	C	-0.2004	0.0449	0.0429	8.07e-06	5_22203180_T_C	rs188200783	8974		11792	European
		5	46131995	T	C	-0.4166	0.091	0.0114	4.69e-06	5_46131995_T_C	rs143067549	7315		11792	European
		5	154577444	A	G	0.1741	0.038	0.0321	4.61e-06	5_154577444_A_G	rs59446445	11790		11792	European
		6	32624017	A	C	-0.2162	0.048	0.0367	6.66e-06	6_32624017_A_C	rs145607970	7523		11792	European
		6	158071161	A	G	-0.0664	0.0144	0.704	4.01e-06	6_158071161_A_G	rs6920753	11762		11792	European
		7	12560554	A	T	0.3176	0.0676	0.9871	2.62e-06	7_12560554_A_T	rs113563938	11344		11792	European
		8	35154239	A	G	0.1171	0.0198	0.1374	3.34e-09	8_35154239_A_G	rs11987533	11344		11792	European
		8	79840734	T	G	-0.0761	0.0166	0.7494	4.55e-06	8_79840734_T_G	rs12056343	9894		11792	European
		8	139987300	A	G	0.1913	0.0407	0.972	2.6e-06	8_139987300_A_G	rs113153423	11792		11792	European
		11	5315973	A	G	-0.2425	0.0538	0.0165	6.56e-06	11_5315973_A_G	rs113105910	11786		11792	European
		11	109386685	A	T	-0.2711	0.0606	0.0278	7.69e-06	11_109386685_A_T	rs71476058	7943		11792	European
		16	14288564	T	C	0.0897	0.0195	0.8313	4.22e-06	16_14288564_T_C	rs72785422	11343		11792	European
		16	83519341	A	T	-0.1343	0.0298	0.9366	6.58e-06	16_83519341_A_T	rs74032581	11344		11792	European
		17	59389022	A	G	0.2357	0.0511	0.0208	3.98e-06	17_59389022_A_G	rs149111746	11783		11792	European
Interleukin-22 receptor subunit alpha-1 levels	IL-22RA1	1	29484787	T	C	-0.3827	0.0859	0.9838	8.38e-06	1_29484787_T_C	rs187651556	6752	interleukin-22 receptor subunit alpha-1 measurement	11793	European
		2	85320044	T	C	-0.1271	0.0273	0.0671	3.23e-06	2_85320044_T_C	rs78594373	11767		11793	European
		3	99744651	A	G	0.2819	0.0619	0.0142	5.26e-06	3_99744651_A_G	rs114416525	11345		11793	European
		3	164196006	CCCA	C	0.0731	0.0163	0.4392	7.3e-06	3_164196006_CCCA_C	rs146501549	7943		11793	European
		4	26143082	A	C	0.2679	0.0561	0.0253	1.79e-06	4_26143082_A_C	rs1473089	10916		11793	European
		4	157031745	A	G	0.1722	0.037	0.0376	3.25e-06	4_157031745_A_G	rs75590335	11345		11793	European
		5	144256718	A	G	-0.0709	0.0158	0.2216	7.21e-06	5_144256718_A_G	rs13169282	11783		11793	European
		7	81154741	A	T	-0.2102	0.0412	0.9695	3.36e-07	7_81154741_A_T	rs79229049	11781		11793	European
		8	52767675	A	G	-0.1003	0.0224	0.0953	7.55e-06	8_52767675_A_G	rs11777386	11779		11793	European
		8	81502336	A	G	0.2815	0.0571	0.0165	8.23e-07	8_81502336_A_G	rs56282088	10919		11793	European
		8	87485765	T	C	0.2714	0.0584	0.0167	3.36e-06	8_87485765_T_C	rs13257574	11306		11793	European
		9	117667449	T	C	0.27	0.0582	0.0163	3.5e-06	9_117667449_T_C	rs3181361	11345		11793	European
		10	44669337	A	G	0.2203	0.047	0.9713	2.77e-06	10_44669337_A_G	rs12240324	11793		11793	European
		10	71011969	T	TA	0.0784	0.017	0.6334	3.99e-06	10_71011969_T_TA	rs148579602	7943		11793	European
		11	83564435	A	T	-0.0919	0.0206	0.1246	8.15e-06	11_83564435_A_T	rs11607326	11345		11793	European
		12	131925456	T	C	-0.2141	0.0484	0.0264	9.71e-06	12_131925456_T_C	rs369913010	9246		11793	European
		13	56206816	T	C	0.4278	0.0964	0.0081	9.09e-06	13_56206816_T_C	rs187050106	8488		11793	European
		14	62394907	T	C	-0.0751	0.0162	0.7694	3.56e-06	14_62394907_T_C	rs17256492	11345		11793	European
		14	94197473	A	G	-0.0674	0.0138	0.6092	1.04e-06	14_94197473_A_G	rs7158900	11344		11793	European
		18	22333712	T	C	0.1655	0.0366	0.0384	6.13e-06	18_22333712_T_C	rs143949731	11782		11793	European
		20	16761823	A	G	0.3671	0.0828	0.9915	9.27e-06	20_16761823_A_G	rs117636462	10858		11793	European
		20	50001752	T	C	0.0632	0.0134	0.5504	2.4e-06	20_50001752_T_C	rs4811167	11793		11793	European
		21	42295154	A	G	0.3467	0.0752	0.0109	4.02e-06	21_42295154_A_G	rs117263973	10858		11793	European
		22	35723831	A	G	0.0906	0.0203	0.1324	8.08e-06	22_35723831_A_G	rs4466	11792		11793	European
Interleukin-24 levels	IL-24	1	18931322	T	C	0.1729	0.0371	0.0521	3.16e-06	1_18931322_T_C	rs116790447	9453	interleukin-24 measurement	11785	European
		1	153060770	A	T	0.0762	0.0162	0.4768	2.55e-06	1_153060770_A_T	rs199770642	7943		11785	European
		1	236592040	T	C	0.0815	0.0172	0.4915	2.15e-06	1_236592040_T_C	rs36183478	8587		11785	European
		4	47684375	C	G	0.12	0.0265	0.9234	5.95e-06	4_47684375_C_G	rs61760504	11337		11785	European
		5	149232308	A	G	-0.1318	0.028	0.0716	2.51e-06	5_149232308_A_G	rs2341294	9900		11785	European
		7	9959098	A	T	0.3063	0.0647	0.014	2.2e-06	7_9959098_A_T	rs145295031	11287		11785	European
		7	155623090	A	G	0.0657	0.0136	0.4443	1.36e-06	7_155623090_A_G	rs167018	11336		11785	European
		9	23373327	T	C	0.1847	0.0417	0.9596	9.46e-06	9_23373327_T_C	rs76088721	8587		11785	European
		10	6122343	A	G	0.3005	0.0641	0.0145	2.76e-06	10_6122343_A_G	rs11256610	10850		11785	European
		11	76932037	T	G	-0.2153	0.0484	0.0246	8.65e-06	11_76932037_T_G	rs145450029	11784		11785	European
		11	94477313	T	C	0.2004	0.0446	0.0274	7.01e-06	11_94477313_T_C	rs145660089	11779		11785	European
		11	129057999	T	C	-0.0696	0.0155	0.3114	7.11e-06	11_129057999_T_C	rs12275648	10277		11785	European
		12	27963647	A	AAAC	0.1086	0.0242	0.8723	7.2e-06	12_27963647_A_AAAC	rs146778171	7943		11785	European
		12	93849398	T	G	0.1913	0.0422	0.0315	5.81e-06	12_93849398_T_G	rs145891540	11772		11785	European
		12	112829103	CAT	C	0.081	0.0167	0.4923	1.23e-06	12_112829103_CAT_C	rs71445573	7943		11785	European
		14	57398908	T	C	-0.0757	0.017	0.8019	8.47e-06	14_57398908_T_C	rs61997688	11772		11785	European
		14	86024172	A	T	0.0892	0.0195	0.2392	4.78e-06	14_86024172_A_T	rs7401175	7943		11785	European
		14	97741799	A	G	-0.3	0.0657	0.9862	4.97e-06	14_97741799_A_G	rs117613902	10850		11785	European
		14	104576816	A	G	0.0753	0.0169	0.2361	8.37e-06	14_104576816_A_G	rs12588414	10273		11785	European
		16	49575164	A	G	-0.0886	0.0191	0.1398	3.51e-06	16_49575164_A_G	rs60306270	11781		11785	European
		18	7919506	A	G	0.0674	0.015	0.7371	7.01e-06	18_7919506_A_G	rs2165910	11768		11785	European
		19	2576036	C	G	-0.1197	0.0268	0.8687	7.95e-06	19_2576036_C_G	rs113974014	7943		11785	European
		21	26067535	A	G	0.2969	0.0644	0.0144	4.02e-06	21_26067535_A_G	rs143986178	10850		11785	European
		22	48661109	A	G	0.111	0.0207	0.1327	8.22e-08	22_48661109_A_G	rs73169406	11337		11785	European
Interleukin-2 receptor subunit beta levels	IL-2RB	1	67498721	T	C	0.2831	0.0636	0.0151	8.54e-06	1_67498721_T_C	rs116068903	10470	interleukin-2 receptor subunit beta measurement	11792	European
		1	177439129	T	C	0.2794	0.063	0.9817	9.21e-06	1_177439129_T_C	rs116381951	9983		11792	European
		2	31896839	T	C	0.2769	0.0557	0.9745	6.65e-07	2_31896839_T_C	rs13001788	8243		11792	European
		2	171243489	A	G	0.232	0.0502	0.9786	3.81e-06	2_171243489_A_G	rs115890206	10403		11792	European
		4	13099601	A	G	-0.1278	0.0286	0.0648	7.88e-06	4_13099601_A_G	rs111805691	11344		11792	European
		4	108118301	T	C	0.0631	0.0129	0.5622	1e-06	4_108118301_T_C	rs17549820	11791		11792	European
		4	136755243	A	G	-0.2101	0.0441	0.025	1.9e-06	4_136755243_A_G	rs116007066	10295		11792	European
		5	22599432	T	TA	-0.2288	0.0454	0.9611	4.66e-07	5_22599432_T_TA	rs199629395	7943		11792	European
		6	107846644	T	C	0.0615	0.0137	0.5833	7.15e-06	6_107846644_T_C	rs11153066	11343		11792	European
		6	131393771	A	C	-0.157	0.0325	0.9549	1.36e-06	6_131393771_A_C	rs9321271	11779		11792	European
		7	98121843	C	G	0.0704	0.0144	0.346	1.01e-06	7_98121843_C_G	rs1472270	11344		11792	European
		8	120536724	A	C	-0.0739	0.0166	0.2186	8.52e-06	8_120536724_A_C	rs147955591	11344		11792	European
		9	4589802	C	G	-0.0643	0.0144	0.6412	8e-06	9_4589802_C_G	rs301439	11344		11792	European
		11	36198233	T	C	-0.0721	0.0156	0.2619	3.8e-06	11_36198233_T_C	rs34246740	11344		11792	European
		11	40470032	T	C	-0.2471	0.0535	0.9783	3.86e-06	11_40470032_T_C	rs141460846	11304		11792	European
		11	115220909	T	C	-0.1842	0.0412	0.0363	7.79e-06	11_115220909_T_C	rs71476282	11344		11792	European
		12	13099229	T	C	-0.0984	0.021	0.7599	2.79e-06	12_13099229_T_C	rs56353341	7943		11792	European
		12	111592380	T	G	-0.1133	0.0239	0.0879	2.13e-06	12_111592380_T_G	rs2157876	11343		11792	European
		13	30976443	A	C	-0.1638	0.0368	0.3346	8.54e-06	13_30976443_A_C	rs111358562	8817		11792	European
		14	25692351	A	G	-0.1021	0.0231	0.8947	9.87e-06	14_25692351_A_G	rs55757846	11344		11792	European
		15	84665328	T	C	-0.2102	0.0443	0.9766	2.09e-06	15_84665328_T_C	rs11630708	11788		11792	European
		16	12220199	T	C	-0.1967	0.0443	0.9753	8.99e-06	16_12220199_T_C	rs55987136	11781		11792	European
		16	80775714	A	G	-0.0606	0.0128	0.4465	2.2e-06	16_80775714_A_G	rs9921181	11786		11792	European
		17	4507431	T	C	0.1213	0.0261	0.0695	3.36e-06	17_4507431_T_C	rs117538197	11774		11792	European
		17	74316443	T	G	0.1688	0.0374	0.0635	6.38e-06	17_74316443_T_G	rs117953283	8397		11792	European
		20	6103768	C	G	-0.1844	0.0404	0.0481	5.01e-06	20_6103768_C_G	rs2281533	11776		11792	European
Interleukin-33 levels	IL-33	1	15344293	T	TC	0.1947	0.0435	0.9543	7.61e-06	1_15344293_T_TC	rs201096730	7943	level of interleukin-33 in blood plasma	11793	European
		2	13437884	A	ATG	-0.0903	0.0203	0.6895	8.66e-06	2_13437884_A_ATG	rs112523022	7456		11793	European
		2	168518584	T	TA	-0.0863	0.0187	0.2972	3.93e-06	2_168518584_T_TA	rs34648588	7943		11793	European
		2	227438887	A	G	-0.0652	0.0144	0.4698	5.96e-06	2_227438887_A_G	rs1273797	9252		11793	European
		3	69721499	T	C	0.3362	0.0761	0.0144	9.97e-06	3_69721499_T_C	rs1427438	10891		11793	European
		4	45839898	A	T	0.0848	0.0188	0.8568	6.46e-06	4_45839898_A_T	rs28658099	11773		11793	European
		4	189492967	T	G	0.1741	0.0364	0.047	1.73e-06	4_189492967_T_G	rs35370544	8385		11793	European
		5	38788544	T	C	-0.0666	0.0148	0.2923	6.8e-06	5_38788544_T_C	rs10941408	11345		11793	European
		6	38719850	C	G	0.0691	0.0148	0.6997	3.03e-06	6_38719850_C_G	rs7742625	11345		11793	European
		6	85285875	A	G	0.1773	0.0398	0.9431	8.4e-06	6_85285875_A_G	rs60781061	9265		11793	European
		6	156872261	T	C	-0.1166	0.0255	0.1064	4.82e-06	6_156872261_T_C	rs77792454	8817		11793	European
		7	24423445	C	G	0.1833	0.04	0.0307	4.59e-06	7_24423445_C_G	rs17149396	11789		11793	European
		7	83421169	A	G	0.2055	0.0451	0.9763	5.2e-06	7_83421169_A_G	rs75671803	11785		11793	European
		8	87995921	A	G	-0.0752	0.0162	0.2321	3.45e-06	8_87995921_A_G	rs66755903	11345		11793	European
		9	21663051	C	G	0.1308	0.0277	0.9172	2.34e-06	9_21663051_C_G	rs62556318	11345		11793	European
		9	31779365	T	C	-0.1259	0.0285	0.0665	9.98e-06	9_31779365_T_C	rs79417946	11345		11793	European
		9	133361010	T	C	0.0689	0.0154	0.7409	7.68e-06	9_133361010_T_C	rs17147023	11344		11793	European
		12	96439814	A	G	0.1259	0.0273	0.9273	3.99e-06	12_96439814_A_G	rs78455659	11345		11793	European
		15	66970271	T	C	-0.0681	0.0135	0.5496	4.55e-07	15_66970271_T_C	rs8042883	11345		11793	European
		15	98506292	T	G	0.2314	0.0518	0.9759	7.93e-06	15_98506292_T_G	rs77248338	10471		11793	European
		16	27450250	G	GGT	-0.1366	0.0303	0.908	6.54e-06	16_27450250_G_GGT	rs148213188	7456		11793	European
		16	79491576	A	C	0.0936	0.0203	0.8755	4.01e-06	16_79491576_A_C	rs13336496	11780		11793	European
		16	83303070	T	C	-0.0889	0.0201	0.8647	9.74e-06	16_83303070_T_C	rs78103000	11345		11793	European
		17	64288475	A	G	-0.1028	0.0231	0.1006	8.58e-06	17_64288475_A_G	rs12453636	9892		11793	European
		18	73359115	A	G	0.3432	0.0748	0.0112	4.47e-06	18_73359115_A_G	rs112495884	10858		11793	European
		19	14299739	A	C	-0.1184	0.0233	0.1177	3.74e-07	19_14299739_A_C	rs10415966	10281		11793	European
		20	56364589	A	G	0.095	0.0212	0.1263	7.42e-06	20_56364589_A_G	rs6099755	11345		11793	European
		21	40484010	T	C	-0.0732	0.0158	0.2201	3.61e-06	21_40484010_T_C	rs1013434	11783		11793	European
		21	40666580	CA	C	-0.0796	0.0179	0.3353	8.71e-06	21_40666580_CA_C	rs35545105	7943		11793	European
Interleukin-4 levels	IL-4	1	145427960	C	G	0.1919	0.0417	0.0407	4.19e-06	1_145427960_C_G	rs10910814	7953	interleukin-4 measurement	11793	European
		1	173492229	T	G	0.0664	0.015	0.2727	9.57e-06	1_173492229_T_G	rs9425728	11345		11793	European
		1	243071390	T	C	-0.077	0.0167	0.2195	4.01e-06	1_243071390_T_C	rs2502347	11345		11793	European
		2	43501970	T	C	0.0609	0.0136	0.546	7.54e-06	2_43501970_T_C	rs6712163	11344		11793	European
		2	107668175	A	G	0.0701	0.0153	0.7233	4.61e-06	2_107668175_A_G	rs13418255	11345		11793	European
		2	172513639	A	C	0.0598	0.0134	0.6086	8.09e-06	2_172513639_A_C	rs7587695	11793		11793	European
		4	40156881	A	G	-0.0773	0.0159	0.2374	1.16e-06	4_40156881_A_G	rs13130198	11345		11793	European
		4	185535085	T	G	0.0753	0.0157	0.482	1.62e-06	4_185535085_T_G	rs6552795	8100		11793	European
		6	32556783	T	C	0.1212	0.0255	0.1501	2e-06	6_32556783_T_C	rs9270229	6252		11793	European
		6	35764540	A	G	0.085	0.0179	0.5892	2.05e-06	6_35764540_A_G	rs2766594	7943		11793	European
		6	62665592	T	C	0.0782	0.0173	0.6589	6.18e-06	6_62665592_T_C	rs71552590	7943		11793	European
		6	124516990	T	G	-0.1305	0.0294	0.9368	9.05e-06	6_124516990_T_G	rs802281	11786		11793	European
		8	22649912	A	G	0.0678	0.0136	0.5982	6.19e-07	8_22649912_A_G	rs11989681	11345		11793	European
		8	71370392	A	C	-0.1552	0.0345	0.9596	6.84e-06	8_71370392_A_C	rs79359966	11775		11793	European
		8	119274249	T	G	-0.1391	0.0299	0.9451	3.28e-06	8_119274249_T_G	rs4876407	11788		11793	European
		9	117036047	T	G	-0.1338	0.0278	0.0752	1.49e-06	9_117036047_T_G	rs1490743	10281		11793	European
		10	6800809	T	C	-0.2354	0.045	0.0253	1.68e-07	10_6800809_T_C	rs75610895	11787		11793	European
		10	34284406	A	G	0.2805	0.0592	0.9846	2.16e-06	10_34284406_A_G	rs116963481	11793		11793	European
		11	131406108	T	G	0.0797	0.0177	0.8324	6.71e-06	11_131406108_T_G	rs371539	11775		11793	European
		14	64861479	T	C	-0.1955	0.043	0.0285	5.45e-06	14_64861479_T_C	rs61984458	11345		11793	European
		15	39160069	T	C	-0.0682	0.0154	0.6072	9.49e-06	15_39160069_T_C	rs10152568	11784		11793	European
		15	79066932	A	G	0.0716	0.0152	0.4842	2.47e-06	15_79066932_A_G	rs12900168	10471		11793	European
		15	79597917	T	G	0.1045	0.0231	0.9046	6.07e-06	15_79597917_T_G	rs76678067	11345		11793	European
		18	10579314	A	G	-0.0699	0.0158	0.7524	9.69e-06	18_10579314_A_G	rs669029	11345		11793	European
		20	51651490	T	C	-0.313	0.0706	0.0162	9.27e-06	20_51651490_T_C	rs12481726	9849		11793	European
		20	58024118	A	AT	-0.2154	0.0486	0.9648	9.33e-06	20_58024118_A_AT	rs139570187	7943		11793	European
Interleukin-5 levels	IL-5	1	37473314	T	C	0.1661	0.0361	0.0436	4.2e-06	1_37473314_T_C	rs114829303	11344	interleukin-5 measurement	11792	European
		1	62157502	A	G	0.1942	0.0435	0.0315	8.03e-06	1_62157502_A_G	rs139303816	9895		11792	European
		1	159897328	A	G	-0.2117	0.0468	0.0254	6.08e-06	1_159897328_A_G	rs41264833	11790		11792	European
		1	208050360	A	G	-0.1169	0.0236	0.0881	7.29e-07	1_208050360_A_G	rs17009223	11789		11792	European
		2	46461654	T	C	-0.0828	0.0186	0.1671	8.52e-06	2_46461654_T_C	rs10182644	11344		11792	European
		2	139572732	T	C	-0.1649	0.0368	0.9609	7.43e-06	2_139572732_T_C	rs72873944	11792		11792	European
		3	126910721	T	C	-0.213	0.0471	0.9743	6.12e-06	3_126910721_T_C	rs112289272	10905		11792	European
		5	67548442	T	C	-0.0708	0.0158	0.2459	7.43e-06	5_67548442_T_C	rs706716	11344		11792	European
		5	95530542	A	G	0.0765	0.0147	0.7289	1.95e-07	5_95530542_A_G	rs34639000	11773		11792	European
		6	124474284	A	G	0.3833	0.0825	0.9859	3.38e-06	6_124474284_A_G	rs141941146	10280		11792	European
		6	167250912	A	G	0.1911	0.0429	0.0282	8.41e-06	6_167250912_A_G	rs9457226	11786		11792	European
		7	138588598	T	C	-0.3402	0.075	0.0162	5.73e-06	7_138588598_T_C	rs10235012	7943		11792	European
		9	96094846	T	C	-0.0623	0.0137	0.3561	5.43e-06	9_96094846_T_C	rs2995998	11792		11792	European
		9	132281601	A	G	0.0777	0.0167	0.2002	3.28e-06	9_132281601_A_G	rs10988407	11791		11792	European
		10	8132034	A	AT	-0.2449	0.048	0.9701	3.36e-07	10_8132034_A_AT	rs201464214	8377		11792	European
		11	10380223	A	G	-0.2747	0.0592	0.9858	3.48e-06	11_10380223_A_G	rs4277106	11790		11792	European
		11	132275295	T	G	-0.0732	0.0162	0.2044	6.23e-06	11_132275295_T_G	rs2212484	11792		11792	European
		13	78234635	A	C	-0.2292	0.0499	0.0477	4.37e-06	13_78234635_A_C	rs12864018	7943		11792	European
		14	93316119	A	G	-0.0924	0.0188	0.1442	8.88e-07	14_93316119_A_G	rs7142197	11773		11792	European
		15	56343222	T	G	0.211	0.0465	0.0271	5.69e-06	15_56343222_T_G	rs144124166	11768		11792	European
		15	70546132	T	C	0.0838	0.0173	0.8068	1.27e-06	15_70546132_T_C	rs12592185	11344		11792	European
		16	6155800	T	C	-0.114	0.0255	0.0784	7.8e-06	16_6155800_T_C	rs67927317	11344		11792	European
		16	86933894	C	G	0.2407	0.0521	0.0351	3.84e-06	16_86933894_C_G	rs7193141	9377		11792	European
		17	59402478	A	G	0.2206	0.0482	0.0267	4.72e-06	17_59402478_A_G	rs62069649	10431		11792	European
		20	2159791	A	G	0.0615	0.0139	0.363	9.67e-06	20_2159791_A_G	rs4815018	11344		11792	European
		22	48143913	T	C	-0.0686	0.0141	0.3408	1.14e-06	22_48143913_T_C	rs132210	11344		11792	European
Interleukin-6 levels	IL-6	1	154426970	A	C	-0.1684	0.0119	0.6128	1.83e-45	1_154426970_A_C	rs2228145	14742	interleukin-6 measurement	14743	European
		2	113871806	T	G	0.0975	0.0211	0.9152	3.82e-06	2_113871806_T_G	rs17486819	14739		14743	European
		4	7449788	T	C	-0.3592	0.0787	0.0119	5.01e-06	4_7449788_T_C	rs112669397	10217		14743	European
		5	141146747	T	G	-0.0671	0.0143	0.2276	2.7e-06	5_141146747_T_G	rs248536	14295		14743	European
		6	32578632	T	C	0.064	0.0131	0.2766	1.03e-06	6_32578632_T_C	rs116457146	14743		14743	European
		7	28486167	T	C	0.0582	0.0127	0.6371	4.59e-06	7_28486167_T_C	rs10234370	14295		14743	European
		7	76792340	T	C	-0.2244	0.0469	0.0182	1.71e-06	7_76792340_T_C	rs187416244	14726		14743	European
		8	21260780	A	G	-0.0659	0.0135	0.7459	1.05e-06	8_21260780_A_G	rs1346147	14295		14743	European
		9	954741	A	C	-0.3418	0.0701	0.9865	1.08e-06	9_954741_A_C	rs10977774	12312		14743	European
		10	127845552	A	G	-0.2492	0.0557	0.017	7.68e-06	10_127845552_A_G	rs76203502	12634		14743	European
		13	68942611	T	G	-0.3427	0.0682	0.0105	5.04e-07	13_68942611_T_G	rs185969953	12934		14743	European
		14	77078350	A	T	0.1165	0.0244	0.118	1.8e-06	14_77078350_A_T	rs1642826	10893		14743	European
		14	85619189	C	G	0.063	0.0139	0.2257	5.83e-06	14_85619189_C_G	rs12433894	14726		14743	European
		18	73432128	A	C	-0.2484	0.0553	0.9868	7.06e-06	18_73432128_A_C	rs35441559	14740		14743	European
		19	58504085	A	C	0.1173	0.0262	0.0664	7.57e-06	19_58504085_A_C	rs79254378	14295		14743	European
Interleukin-7 levels	IL-7	1	97287518	A	C	0.2512	0.0531	0.9836	2.24e-06	1_97287518_A_C	rs77336315	13801	interleukin-7 measurement	14736	European
		1	174141356	A	G	0.097	0.021	0.8744	3.86e-06	1_174141356_A_G	rs56889120	11340		14736	European
		1	194276216	A	G	0.1372	0.0274	0.9451	5.52e-07	1_194276216_A_G	rs74131483	13240		14736	European
		1	223649878	T	C	0.0929	0.0204	0.9031	5.27e-06	1_223649878_T_C	rs17161952	14734		14736	European
		2	167396150	CT	C	-0.2369	0.046	0.9552	2.6e-07	2_167396150_CT_C	rs11428073	10894		14736	European
		3	35502404	T	C	0.1495	0.0316	0.0436	2.23e-06	3_35502404_T_C	rs144728120	14717		14736	European
		4	110732727	T	G	0.2093	0.046	0.0198	5.36e-06	4_110732727_T_G	rs116415547	13870		14736	European
		4	147814894	C	G	-0.1493	0.0337	0.0376	9.41e-06	4_147814894_C_G	rs139102025	12846		14736	European
		4	185760185	A	G	-0.0813	0.018	0.1357	6.28e-06	4_185760185_A_G	rs62338232	14288		14736	European
		5	35881376	T	G	-0.0647	0.0131	0.2796	7.86e-07	5_35881376_T_G	rs11742240	14736		14736	European
		5	131676320	T	C	-0.0651	0.0133	0.4122	9.84e-07	5_131676320_T_C	rs1050152	11785		14736	European
		5	133893338	A	G	-0.0713	0.0159	0.2092	7.32e-06	5_133893338_A_G	rs202212924	12202		14736	European
		5	157298830	T	G	-0.078	0.0176	0.1347	9.34e-06	5_157298830_T_G	rs62387962	14288		14736	European
		7	2401569	A	G	0.068	0.0138	0.2517	8.33e-07	7_2401569_A_G	rs12699881	14288		14736	European
		7	129478199	C	G	0.2134	0.0481	0.0211	9.14e-06	7_129478199_C_G	rs78939185	11775		14736	European
		8	79713753	G	GAGCCATGGCCGTA	-0.1694	0.0225	0.1	5.12e-14	8_79713753_G_GAGCCATGGCCGTA	rs144088095	10894		14736	European
		8	106555039	T	G	0.0613	0.0121	0.4013	4.06e-07	8_106555039_T_G	rs1375955	14288		14736	European
		9	133854336	A	G	0.0691	0.0148	0.5682	3.03e-06	9_133854336_A_G	rs7026771	12403		14736	European
		10	16318694	T	C	-0.1374	0.031	0.9572	9.33e-06	10_16318694_T_C	rs12217463	14736		14736	European
		11	20486401	A	G	0.1208	0.0267	0.067	6.06e-06	11_20486401_A_G	rs10734292	11776		14736	European
		12	17798114	T	G	-0.2791	0.0616	0.0113	5.87e-06	12_17798114_T_G	rs76213792	14288		14736	European
		12	55251385	T	C	-0.0724	0.0163	0.8342	8.92e-06	12_55251385_T_C	rs11171132	14288		14736	European
		12	97807415	A	G	0.0698	0.0139	0.237	5.12e-07	12_97807415_A_G	rs12321566	14287		14736	European
		13	77616524	CTCCA	C	0.0751	0.0162	0.2556	3.56e-06	13_77616524_CTCCA_C	rs71203034	10893		14736	European
		14	59452945	T	G	0.0965	0.0217	0.0814	8.71e-06	14_59452945_T_G	rs11158239	14288		14736	European
		15	81321256	T	C	-0.136	0.028	0.0497	1.19e-06	15_81321256_T_C	rs79072837	14715		14736	European
		19	14764810	A	G	-0.0584	0.0127	0.2923	4.26e-06	19_14764810_A_G	rs10403201	14730		14736	European
Interleukin-8 levels	IL-8	1	46373240	A	G	0.1025	0.0231	0.0739	9.11e-06	1_46373240_A_G	rs75579654	14728	interleukin-8 measurement	14744	European
		1	159175354	A	G	0.0667	0.0116	0.5552	8.92e-09	1_159175354_A_G	rs12075	14741		14744	European
		1	233542010	T	C	0.3186	0.0622	0.9879	3.02e-07	1_233542010_T_C	rs144815207	13394		14744	European
		2	108946178	A	G	0.0562	0.0117	0.4424	1.56e-06	2_108946178_A_G	rs6709159	14744		14744	European
		2	233468903	G	GGC	0.1599	0.0328	0.9498	1.09e-06	2_233468903_G_GGC	rs146058124	11329		14744	European
		3	16705058	T	C	0.056	0.012	0.4104	3.06e-06	3_16705058_T_C	rs13064825	14296		14744	European
		3	76218188	T	C	0.1479	0.0322	0.0386	4.37e-06	3_76218188_T_C	rs1516478	14741		14744	European
		3	132203683	T	C	0.0932	0.0206	0.1151	6.06e-06	3_132203683_T_C	rs11712240	11777		14744	European
		3	172877373	T	C	0.2829	0.0608	0.0146	3.27e-06	3_172877373_T_C	rs141979722	11669		14744	European
		4	73291057	CT	C	-0.239	0.0465	0.0364	2.75e-07	4_73291057_CT_C	rs199932878	10894		14744	European
		4	74574265	A	G	-0.1894	0.0241	0.0665	3.87e-15	4_74574265_A_G	rs6446951	14729		14744	European
		5	2106405	T	C	0.1432	0.0322	0.0447	8.7e-06	5_2106405_T_C	rs72710634	14744		14744	European
		5	37903927	A	C	-0.0936	0.0184	0.1404	3.64e-07	5_37903927_A_C	rs972492	12412		14744	European
		5	120608739	A	T	-0.0755	0.0147	0.2006	2.81e-07	5_120608739_A_T	rs12188297	14740		14744	European
		6	2140801	A	G	-0.3943	0.0886	0.0095	8.57e-06	6_2140801_A_G	rs141384565	11331		14744	European
		7	17688229	A	G	0.2687	0.0555	0.9866	1.29e-06	7_17688229_A_G	rs145125644	14733		14744	European
		7	57105100	A	G	0.0948	0.0213	0.7166	8.56e-06	7_57105100_A_G	rs7458637	9830		14744	European
		8	133415401	C	G	-0.0957	0.0212	0.9125	6.36e-06	8_133415401_C_G	rs2466352	14730		14744	European
		10	16318694	T	C	-0.1365	0.0308	0.9559	9.34e-06	10_16318694_T_C	rs12217463	14744		14744	European
		10	118629449	T	C	0.1545	0.0325	0.9598	2e-06	10_118629449_T_C	rs6585420	14744		14744	European
		13	31352538	T	C	-0.1103	0.0249	0.94	9.44e-06	13_31352538_T_C	rs4769882	14744		14744	European
		14	40504540	T	TACACACACACACAC	-0.0691	0.0156	0.2706	9.45e-06	14_40504540_T_TACACACACACACAC	rs370288870	10893		14744	European
		15	101649801	A	C	0.0574	0.0124	0.4025	3.67e-06	15_101649801_A_C	rs72633250	14296		14744	European
		16	4804879	T	C	-0.1546	0.0348	0.9689	8.89e-06	16_4804879_T_C	rs76149515	14741		14744	European
		16	22653353	A	G	0.389	0.0875	0.9886	8.76e-06	16_22653353_A_G	rs370192906	9893		14744	European
		16	60551242	A	G	-0.0541	0.0119	0.393	5.46e-06	16_60551242_A_G	rs1582581	14730		14744	European
		17	11189278	T	C	0.0548	0.0121	0.5814	5.93e-06	17_11189278_T_C	rs1988503	14296		14744	European
		17	54450134	A	G	0.0668	0.0131	0.7222	3.41e-07	17_54450134_A_G	rs8069322	14726		14744	European
		17	73572798	A	G	-0.1324	0.0279	0.0541	2.08e-06	17_73572798_A_G	rs7216538	13672		14744	European
		18	12258051	T	C	0.0555	0.012	0.5073	3.75e-06	18_12258051_T_C	rs34519991	14296		14744	European
		18	36692976	T	G	-0.3895	0.076	0.0095	2.98e-07	18_36692976_T_G	rs72886502	12291		14744	European
		18	73584415	T	G	0.2945	0.0651	0.0101	6.07e-06	18_73584415_T_G	rs2612387	12935		14744	European
		18	73700336	T	C	0.0941	0.02	0.9034	2.54e-06	18_73700336_T_C	rs906401	14729		14744	European
		19	34248514	A	G	0.0948	0.0209	0.1019	5.74e-06	19_34248514_A_G	rs71337505	14563		14744	European
Latency-associated peptide transforming growth factor beta 1 levels	LAP TGF-beta-1	1	237983229	A	G	-0.0551	0.0121	0.3438	5.27e-06	1_237983229_A_G	rs4659810	14710	transforming growth factor beta-1 measurement	14736	European
		2	107310081	A	G	-0.0849	0.0183	0.8857	3.5e-06	2_107310081_A_G	rs7570818	14729		14736	European
		2	167396150	CT	C	-0.2111	0.0461	0.9553	4.67e-06	2_167396150_CT_C	rs11428073	10894		14736	European
		3	124310529	T	TA	-0.1073	0.0225	0.906	1.85e-06	3_124310529_T_TA	rs141437550	11330		14736	European
		4	5793052	A	T	0.0626	0.0121	0.5957	2.3e-07	4_5793052_A_T	rs7656674	14288		14736	European
		4	10683051	A	G	0.2159	0.048	0.0172	6.86e-06	4_10683051_A_G	rs6827317	14736		14736	European
		4	26142254	C	G	0.2053	0.0433	0.9689	2.12e-06	4_26142254_C_G	rs73112514	12393		14736	European
		4	84952443	A	C	0.1265	0.0263	0.9391	1.51e-06	4_84952443_A_C	rs1921885	14288		14736	European
		4	175537640	T	C	-0.299	0.0613	0.0112	1.07e-06	4_175537640_T_C	rs114152855	14249		14736	European
		5	11362066	A	G	0.0964	0.0216	0.081	8.08e-06	5_11362066_A_G	rs58801460	14736		14736	European
		5	131705458	C	G	-0.0605	0.013	0.4529	3.26e-06	5_131705458_C_G	rs2631367	11785		14736	European
		7	16406570	T	C	-0.0931	0.0199	0.1103	2.89e-06	7_16406570_T_C	rs34992551	14734		14736	European
		7	113796203	C	G	0.1918	0.0427	0.9725	7.06e-06	7_113796203_C_G	rs201799031	11760		14736	European
		7	144100595	T	C	0.0668	0.0151	0.1815	9.7e-06	7_144100595_T_C	rs2525703	14723		14736	European
		7	156395495	A	G	0.1321	0.029	0.9369	5.23e-06	7_156395495_A_G	rs2365502	11777		14736	European
		8	51696312	T	C	0.1447	0.0303	0.0388	1.79e-06	8_51696312_T_C	rs143420877	14729		14736	European
		8	68719454	T	C	-0.0747	0.0155	0.8321	1.44e-06	8_68719454_T_C	rs7820135	14730		14736	European
		8	106593558	A	G	-0.0608	0.0121	0.4469	5.04e-07	8_106593558_A_G	rs7013321	14288		14736	European
		9	87111083	T	G	0.2185	0.0461	0.0182	2.14e-06	9_87111083_T_G	rs183319799	14733		14736	European
		10	18285342	T	C	0.0523	0.0114	0.4627	4.48e-06	10_18285342_T_C	rs10508556	14735		14736	European
		11	22351553	A	G	-0.1111	0.0251	0.9044	9.59e-06	11_22351553_A_G	rs111848253	11538		14736	European
		11	95274487	T	G	0.0989	0.021	0.9023	2.48e-06	11_95274487_T_G	rs34536806	14288		14736	European
		12	24809427	T	C	-0.2662	0.0526	0.0227	4.17e-07	12_24809427_T_C	rs144834546	12935		14736	European
		12	95312882	A	C	-0.1083	0.0232	0.0779	3.04e-06	12_95312882_A_C	rs60821320	12852		14736	European
		13	85826913	T	C	-0.0607	0.0137	0.6556	9.39e-06	13_85826913_T_C	rs4911055	11783		14736	European
		13	112876202	T	C	0.1588	0.0358	0.0406	9.18e-06	13_112876202_T_C	rs371119188	12189		14736	European
		14	38436952	A	AT	0.1563	0.0336	0.9531	3.29e-06	14_38436952_A_AT	rs151241327	11324		14736	European
		16	48902293	A	C	-0.2301	0.0472	0.0182	1.09e-06	16_48902293_A_C	rs149458216	14726		14736	European
		16	86330952	A	T	-0.0548	0.0122	0.4227	7.06e-06	16_86330952_A_T	rs28535005	14288		14736	European
		17	9112300	A	G	-0.0594	0.0133	0.7486	7.96e-06	17_9112300_A_G	rs734515	14715		14736	European
		17	62499163	T	C	0.3006	0.0666	0.0106	6.38e-06	17_62499163_T_C	rs56025355	12968		14736	European
		19	14764810	A	G	-0.0597	0.0125	0.292	1.79e-06	19_14764810_A_G	rs10403201	14730		14736	European
		19	41811072	A	G	-0.1921	0.0276	0.9378	3.4e-12	19_41811072_A_G	rs73045256	14288		14736	European
		19	41847860	A	G	-0.4623	0.0335	0.0345	2.55e-43	19_41847860_A_G	rs1800472	14736		14736	European
		19	41981195	T	C	0.1378	0.0271	0.0525	3.68e-07	19_41981195_T_C	rs7247630	14729		14736	European
		21	43119625	T	C	0.0561	0.0124	0.3696	6.06e-06	21_43119625_T_C	rs4919925	14287		14736	European
		22	45002724	T	C	-0.0873	0.019	0.1204	4.33e-06	22_45002724_T_C	rs2281119	14284		14736	European
Leukemia inhibitory factor levels	LIF	1	244347370	A	T	-0.0707	0.0155	0.7435	5.08e-06	1_244347370_A_T	rs4326609	11345	leukemia inhibitory factor measurement	11793	European
		2	3091471	T	C	0.0707	0.0153	0.3559	3.82e-06	2_3091471_T_C	rs11127419	9252		11793	European
		2	46125903	A	T	0.0993	0.0213	0.8758	3.13e-06	2_46125903_A_T	rs80092539	11345		11793	European
		2	222585468	A	G	-0.2119	0.0453	0.0321	2.9e-06	2_222585468_A_G	rs825264	10291		11793	European
		2	224292526	C	G	-0.3015	0.0631	0.9851	1.77e-06	2_224292526_C_G	rs116794364	10858		11793	European
		3	58954742	C	G	0.2548	0.0556	0.021	4.59e-06	3_58954742_C_G	rs145344087	10281		11793	European
		3	121028150	A	C	-0.3456	0.0781	0.9882	9.64e-06	3_121028150_A_C	rs190222173	9984		11793	European
		4	23472007	A	C	0.0575	0.013	0.5333	9.73e-06	4_23472007_A_C	rs13105239	11766		11793	European
		5	61150440	T	G	0.0629	0.0139	0.6927	6.03e-06	5_61150440_T_G	rs4699986	11792		11793	European
		5	171514639	A	T	0.1155	0.0258	0.0986	7.58e-06	5_171514639_A_T	rs142330159	9436		11793	European
		6	124651086	C	G	0.1084	0.0243	0.9095	8.16e-06	6_124651086_C_G	rs9482537	11345		11793	European
		7	4467714	T	C	0.0606	0.0135	0.4384	7.16e-06	7_4467714_T_C	rs9648464	11345		11793	European
		7	52054682	T	C	0.3026	0.0674	0.0139	7.14e-06	7_52054682_T_C	rs111417524	10701		11793	European
		7	67523386	T	C	-0.2448	0.0544	0.018	6.8e-06	7_67523386_T_C	rs117675814	11345		11793	European
		8	73410768	CT	C	-0.0707	0.0157	0.6419	6.69e-06	8_73410768_CT_C	rs11442499	8388		11793	European
		8	109432178	A	T	0.0757	0.0158	0.6575	1.66e-06	8_109432178_A_T	rs13264315	9460		11793	European
		10	13969539	T	C	0.06	0.0132	0.5978	5.48e-06	10_13969539_T_C	rs1534627	11791		11793	European
		10	31490202	A	G	0.1725	0.0367	0.0351	2.6e-06	10_31490202_A_G	rs74992559	11784		11793	European
		12	68026044	A	T	-0.3084	0.0661	0.0168	3.08e-06	12_68026044_A_T	rs11608349	9362		11793	European
		13	35704767	T	G	-0.0782	0.0173	0.2297	6.18e-06	13_35704767_T_G	rs1348602	9023		11793	European
		13	88387973	A	G	0.1842	0.0408	0.9695	6.34e-06	13_88387973_A_G	rs117844161	11781		11793	European
		14	97087097	A	G	-0.0635	0.0136	0.5456	3.02e-06	14_97087097_A_G	rs234592	11345		11793	European
		15	38990803	T	G	-0.0652	0.0146	0.2544	7.98e-06	15_38990803_T_G	rs12595568	11792		11793	European
		15	60604436	A	G	0.0678	0.0153	0.7664	9.36e-06	15_60604436_A_G	rs10152968	11792		11793	European
		15	80114266	A	G	0.2606	0.0583	0.0179	7.82e-06	15_80114266_A_G	rs147461732	11345		11793	European
		16	29777590	A	AT	0.1331	0.0291	0.1302	4.79e-06	16_29777590_A_AT	rs34084384	6879		11793	European
		16	61998438	A	AT	-0.0783	0.0175	0.674	7.67e-06	16_61998438_A_AT	rs35337966	7942		11793	European
		16	78805709	T	G	0.1742	0.0385	0.9676	6.05e-06	16_78805709_T_G	rs150843753	11779		11793	European
		17	28341679	T	G	0.0671	0.0143	0.486	2.7e-06	17_28341679_T_G	rs7225483	9849		11793	European
		19	6801966	A	G	0.112	0.0238	0.0899	2.53e-06	19_6801966_A_G	rs332426	11789		11793	European
		19	54851842	A	G	-0.1011	0.0197	0.1385	2.87e-07	19_54851842_A_G	rs11883375	11776		11793	European
		21	43995327	T	C	-0.1676	0.0374	0.0399	7.42e-06	21_43995327_T_C	rs62213023	11345		11793	European
Leukemia inhibitory factor receptor levels	LIF-R	1	161478810	A	G	-0.0604	0.0135	0.4812	7.67e-06	1_161478810_A_G	rs6671847	11336	leukemia inhibitory factor receptor measurement	11784	European
		1	238821453	A	G	0.0563	0.0122	0.4817	3.94e-06	1_238821453_A_G	rs12754806	11768		11784	European
		2	84195883	A	G	-0.1377	0.0302	0.9558	5.13e-06	2_84195883_A_G	rs78981063	11784		11784	European
		2	174802976	A	G	0.0639	0.0144	0.2266	9.1e-06	2_174802976_A_G	rs112883732	11784		11784	European
		3	12385357	A	C	-0.0951	0.0203	0.1784	2.8e-06	3_12385357_A_C	rs3963364	9453		11784	European
		3	58363371	T	C	-0.063	0.013	0.6603	1.26e-06	3_58363371_T_C	rs62258077	11762		11784	European
		4	6753471	T	C	0.0611	0.0138	0.5834	9.53e-06	4_6753471_T_C	rs4689540	11336		11784	European
		5	6378192	C	G	-0.0824	0.0173	0.1414	1.91e-06	5_6378192_C_G	rs9313148	11777		11784	European
		5	36424241	A	T	0.1414	0.0302	0.9403	2.84e-06	5_36424241_A_T	rs72730728	11336		11784	European
		5	38527228	T	G	0.0788	0.0134	0.5419	4.09e-09	5_38527228_T_G	rs2289779	11336		11784	European
		5	84611579	T	C	0.0692	0.0153	0.8025	6.1e-06	5_84611579_T_C	rs452976	11770		11784	European
		5	95049215	C	G	0.0745	0.0164	0.6059	5.55e-06	5_95049215_C_G	rs1645151	8809		11784	European
		5	110784241	T	C	-0.2181	0.0467	0.0215	3.01e-06	5_110784241_T_C	rs115938660	11770		11784	European
		5	145246085	T	G	-0.0553	0.0125	0.4142	9.69e-06	5_145246085_T_G	rs2569006	11780		11784	European
		6	68918580	A	G	-0.0681	0.0145	0.2875	2.65e-06	6_68918580_A_G	rs778016	9883		11784	European
		7	79349730	T	C	-0.1306	0.0285	0.9229	4.6e-06	7_79349730_T_C	rs73157388	11336		11784	European
		8	107256388	A	C	-0.1451	0.0322	0.9399	6.6e-06	8_107256388_A_C	rs1604713	11336		11784	European
		8	118638630	A	G	-0.0611	0.0137	0.4056	8.2e-06	8_118638630_A_G	rs1275374	11336		11784	European
		8	119917062	A	G	0.1586	0.0333	0.961	1.91e-06	8_119917062_A_G	rs117117000	11784		11784	European
		9	14698077	T	C	0.0558	0.0126	0.6218	9.49e-06	9_14698077_T_C	rs7047277	11774		11784	European
		9	136155000	T	C	-0.2885	0.0153	0.1918	2.61e-79	9_136155000_T_C	rs635634	11784		11784	European
		9	136336804	T	C	0.2027	0.0299	0.067	1.21e-11	9_136336804_T_C	rs41307428	11774		11784	European
		10	27930818	A	C	0.0904	0.0192	0.1109	2.5e-06	10_27930818_A_C	rs1690678	11784		11784	European
		11	4431867	C	G	-0.06	0.0134	0.4942	7.55e-06	11_4431867_C_G	rs1549488	11335		11784	European
		11	126228659	T	G	0.1262	0.0248	0.9129	3.61e-07	11_126228659_T_G	rs4937122	11336		11784	European
		12	115088443	A	G	0.2467	0.0558	0.0184	9.82e-06	12_115088443_A_G	rs143212977	11336		11784	European
		16	9246057	A	G	0.1051	0.0232	0.8941	5.89e-06	16_9246057_A_G	rs8059299	11336		11784	European
		17	7063650	T	C	-0.08	0.0172	0.7807	3.3e-06	17_7063650_T_C	rs72837682	11336		11784	European
		17	36964094	A	G	-0.2724	0.0546	0.0169	6.07e-07	17_36964094_A_G	rs141933232	11724		11784	European
		18	26174380	T	TA	-0.0817	0.018	0.8181	5.66e-06	18_26174380_T_TA	rs201075216	8383		11784	European
		21	43780807	A	G	-0.2602	0.0566	0.0179	4.28e-06	21_43780807_A_G	rs147006060	11775		11784	European
		22	41054967	A	G	0.6489	0.1417	0.0043	4.66e-06	22_41054967_A_G	rs6002001	6861		11784	European
Monocyte chemoattractant protein-1 levels	MCP-1	1	21745996	A	AGT	-0.0862	0.0178	0.6817	1.28e-06	1_21745996_A_AGT	rs35506192	10407	CCL2 measurement	14733	European
		1	159175354	A	G	0.1694	0.0113	0.5552	8.39e-51	1_159175354_A_G	rs12075	14730		14733	European
		2	114120803	T	C	0.1966	0.0442	0.02	8.67e-06	2_114120803_T_C	rs142018247	14726		14733	European
		3	42877413	A	G	0.0576	0.0122	0.6154	2.34e-06	3_42877413_A_G	rs4682862	14285		14733	European
		3	46032441	A	T	0.0856	0.0119	0.362	6.33e-13	3_46032441_A_T	rs1846616	14719		14733	European
		3	46390228	A	G	0.3004	0.0198	0.0959	5.44e-52	3_46390228_A_G	rs35728689	14732		14733	European
		3	46519788	T	C	0.3723	0.0695	0.9872	8.47e-08	3_46519788_T_C	rs181998213	14285		14733	European
		3	128321226	A	G	-0.0584	0.0131	0.7146	8.27e-06	3_128321226_A_G	rs9811380	14284		14733	European
		3	132269435	A	G	0.0986	0.0201	0.118	9.32e-07	3_132269435_A_G	rs7619350	11764		14733	European
		3	185463545	C	G	-0.2813	0.0556	0.9851	4.21e-07	3_185463545_C_G	rs149604038	13798		14733	European
		4	19075878	T	C	0.0579	0.0126	0.6697	4.32e-06	4_19075878_T_C	rs207311	14285		14733	European
		5	2885014	A	G	0.2553	0.0538	0.0243	2.08e-06	5_2885014_A_G	rs148307902	13798		14733	European
		5	36424241	A	T	0.1238	0.0272	0.9416	5.33e-06	5_36424241_A_T	rs72730728	14285		14733	European
		5	92851390	A	AT	0.0626	0.014	0.6262	7.77e-06	5_92851390_A_AT	rs34116106	10894		14733	European
		5	100158495	A	T	0.1653	0.0366	0.9698	6.29e-06	5_100158495_A_T	rs2544916	14720		14733	European
		6	20408729	T	G	-0.2293	0.0497	0.9789	3.96e-06	6_20408729_T_G	rs146186562	14285		14733	European
		6	114180646	C	G	0.0788	0.0178	0.1269	9.56e-06	6_114180646_C_G	rs352082	14284		14733	European
		7	17977054	T	C	0.0618	0.0117	0.4922	1.28e-07	7_17977054_T_C	rs9942602	14728		14733	European
		8	115072929	A	T	-0.4028	0.0864	0.991	3.13e-06	8_115072929_A_T	rs182599222	11334		14733	European
		9	78838039	T	C	-0.1381	0.0293	0.0491	2.44e-06	9_78838039_T_C	rs77344300	14733		14733	European
		11	87277670	T	C	-0.2587	0.0562	0.9806	4.16e-06	11_87277670_T_C	rs117510656	14285		14733	European
		11	113108311	A	G	-0.1673	0.0376	0.0305	8.61e-06	11_113108311_A_G	rs11214549	14732		14733	European
		12	30998369	A	G	0.0739	0.0159	0.1756	3.35e-06	12_30998369_A_G	rs12367122	14284		14733	European
		13	43553825	T	C	-0.0684	0.0134	0.2742	3.32e-07	13_43553825_T_C	rs34292320	14285		14733	European
		14	29273195	T	C	-0.0775	0.0175	0.1395	9.49e-06	14_29273195_T_C	rs9324105	14285		14733	European
		15	91389656	CT	C	-0.0785	0.016	0.4529	9.28e-07	15_91389656_CT_C	rs34085806	10894		14733	European
		16	4938452	C	G	0.1734	0.0377	0.0256	4.24e-06	16_4938452_C_G	rs117265389	14733		14733	European
		17	32567679	T	C	0.0751	0.013	0.2772	7.61e-09	17_32567679_T_C	rs11870164	14733		14733	European
		18	75133468	A	G	-0.2084	0.0455	0.0286	4.64e-06	18_75133468_A_G	rs190108694	11325		14733	European
		20	9086080	T	C	-0.348	0.0653	0.0136	9.86e-08	20_9086080_T_C	rs79697698	13752		14733	European
		20	15213518	T	C	-0.1063	0.0218	0.0875	1.08e-06	20_15213518_T_C	rs77128226	14285		14733	European
		21	43981957	T	C	-0.0537	0.0119	0.5055	6.4e-06	21_43981957_T_C	rs1788443	14285		14733	European
		22	21921920	T	G	-0.3227	0.0704	0.0125	4.57e-06	22_21921920_T_G	rs117317477	11725		14733	European
Monocyte chemoattractant protein 2 levels	MCP-2	1	159174885	T	C	0.0672	0.0139	0.769	1.33e-06	1_159174885_T_C	rs7550207	14736	monocyte chemotactic protein-2 measurement	14736	European
		5	165649355	A	T	0.1121	0.0232	0.0746	1.35e-06	5_165649355_A_T	rs12523126	14288		14736	European
		16	4700056	A	C	-0.1588	0.0325	0.9594	1.03e-06	16_4700056_A_C	rs744156	13663		14736	European
		17	32635033	T	G	1.0367	0.0174	0.8851	1.95e-305	17_32635033_T_G	rs16969449	14288		14736	European
		17	32704563	T	C	0.1572	0.0147	0.7969	1.09e-26	17_32704563_T_C	rs159293	14724		14736	European
		19	2151761	T	C	-0.0904	0.0188	0.8703	1.52e-06	19_2151761_T_C	rs75580960	13224		14736	European
Monocyte chemoattractant protein-3 levels	MCP-3	1	108717820	A	G	-0.0754	0.015	0.3263	4.99e-07	1_108717820_A_G	rs481267	9889	monocyte chemotactic protein 3 measurement	11783	European
		1	159175354	A	G	-0.0899	0.013	0.5624	4.67e-12	1_159175354_A_G	rs12075	11780		11783	European
		1	192799485	T	C	0.0778	0.0166	0.6951	2.78e-06	1_192799485_T_C	rs12142504	9448		11783	European
		1	201769310	A	G	0.1941	0.0413	0.0345	2.6e-06	1_201769310_A_G	rs147793446	11770		11783	European
		2	23771966	A	G	0.1043	0.0235	0.1037	9.07e-06	2_23771966_A_G	rs72793575	11335		11783	European
		2	68614232	A	G	0.2663	0.0547	0.0247	1.13e-06	2_68614232_A_G	rs146174820	10469		11783	European
		3	42906116	T	C	-0.3169	0.0252	0.9268	2.88e-36	3_42906116_T_C	rs2228467	11782		11783	European
		3	151048544	T	C	-0.0933	0.0165	0.7978	1.56e-08	3_151048544_T_C	rs4146770	11760		11783	European
		3	177062154	T	C	-0.0849	0.0167	0.5118	3.7e-07	3_177062154_T_C	rs11276535	7943		11783	European
		4	36138371	A	G	-0.257	0.0579	0.0167	9.05e-06	4_36138371_A_G	rs116170440	10848		11783	European
		4	47682997	T	G	-0.0613	0.0133	0.4117	4.05e-06	4_47682997_T_G	rs28667091	11782		11783	European
		4	144892144	T	G	-0.1716	0.0359	0.9096	1.75e-06	4_144892144_T_G	rs182239847	9453		11783	European
		4	158925763	T	G	0.1624	0.0363	0.9529	7.68e-06	4_158925763_T_G	rs72689930	11783		11783	European
		5	150634915	C	G	-0.0638	0.0134	0.4563	1.92e-06	5_150634915_C_G	rs153473	11335		11783	European
		6	100087282	T	G	-0.1046	0.0221	0.8991	2.21e-06	6_100087282_T_G	rs9968876	11774		11783	European
		6	123906471	T	G	0.0655	0.0147	0.5602	8.36e-06	6_123906471_T_G	rs12661848	9889		11783	European
		9	16472947	T	C	-0.1098	0.0247	0.0785	8.78e-06	9_16472947_T_C	rs28571854	11775		11783	European
		9	110584352	A	G	0.2334	0.0492	0.0249	2.1e-06	9_110584352_A_G	rs139796674	11335		11783	European
		10	121143312	T	C	0.1574	0.0343	0.0404	4.46e-06	10_121143312_T_C	rs74157668	11781		11783	European
		11	42245173	A	G	0.1507	0.0328	0.05	4.34e-06	11_42245173_A_G	rs148859911	11771		11783	European
		11	68891695	T	C	-0.0998	0.0179	0.1822	2.47e-08	11_68891695_T_C	rs7116054	11335		11783	European
		12	117637971	T	C	0.1051	0.0233	0.8213	6.46e-06	12_117637971_T_C	rs143052555	8587		11783	European
		13	58931726	C	G	-0.0969	0.0194	0.1497	5.89e-07	13_58931726_C_G	rs7327202	10903		11783	European
		14	76638061	T	G	-0.1405	0.0314	0.0501	7.66e-06	14_76638061_T_G	rs117550373	11762		11783	European
		15	53643049	A	G	0.1646	0.0339	0.9169	1.2e-06	15_53643049_A_G	rs28439856	7943		11783	European
		15	93092575	A	G	0.2264	0.0487	0.9779	3.34e-06	15_93092575_A_G	rs16947053	11783		11783	European
		16	4844729	T	G	0.171	0.0381	0.0356	7.18e-06	16_4844729_T_G	rs187435509	11780		11783	European
		17	32522613	A	G	0.0942	0.0132	0.4161	9.58e-13	17_32522613_A_G	rs7213460	11780		11783	European
		18	60781974	A	G	-0.1014	0.0226	0.1082	7.23e-06	18_60781974_A_G	rs72939501	11335		11783	European
		20	15607887	A	C	0.1863	0.041	0.9612	5.52e-06	20_15607887_A_C	rs200447680	10235		11783	European
		20	41126657	T	C	0.2441	0.0514	0.0198	2.04e-06	20_41126657_T_C	rs78848134	11296		11783	European
		21	45846823	A	T	-0.1022	0.0228	0.1218	7.38e-06	21_45846823_A_T	rs8129542	10271		11783	European
Monocyte chemoattractant protein-4 levels	MCP-4	1	159175354	A	G	0.189	0.0114	0.5553	9.89e-62	1_159175354_A_G	rs12075	14733	monocyte chemotactic protein-4 measurement	14736	European
		2	160090389	C	G	-0.2016	0.0456	0.0179	9.82e-06	2_160090389_C_G	rs148945704	14232		14736	European
		2	203491699	C	G	0.0569	0.0126	0.2956	6.31e-06	2_203491699_C_G	rs56003568	14734		14736	European
		3	42910621	T	C	0.1281	0.012	0.6276	1.33e-26	3_42910621_T_C	rs7612912	14714		14736	European
		3	46289113	A	G	-0.0638	0.0131	0.3598	1.11e-06	3_46289113_A_G	rs55842014	12404		14736	European
		3	157473371	A	T	-0.058	0.0129	0.4227	6.92e-06	3_157473371_A_T	rs1995234	12404		14736	European
		3	172370658	C	G	0.072	0.0158	0.1934	5.19e-06	3_172370658_C_G	rs2192410	12836		14736	European
		4	14288151	T	C	-0.0664	0.0148	0.4726	7.24e-06	4_14288151_T_C	rs59093248	10894		14736	European
		4	115566991	A	G	0.1956	0.042	0.9694	3.21e-06	4_115566991_A_G	rs115511138	13944		14736	European
		4	153541434	T	C	0.2271	0.05	0.025	5.57e-06	4_153541434_T_C	rs144982290	13801		14736	European
		4	176433708	T	C	0.1569	0.0332	0.0417	2.29e-06	4_176433708_T_C	rs62336911	14288		14736	European
		5	22143588	T	C	0.0674	0.0139	0.4123	1.24e-06	5_22143588_T_C	rs74794857	11760		14736	European
		5	131707429	A	G	0.0609	0.0131	0.5448	3.34e-06	5_131707429_A_G	rs2631360	11782		14736	European
		6	31214807	A	G	0.1749	0.0368	0.963	2.01e-06	6_31214807_A_G	rs144118870	14735		14736	European
		6	40051588	A	G	0.077	0.0168	0.8533	4.58e-06	6_40051588_A_G	rs847767	14733		14736	European
		6	57282260	A	T	0.0873	0.019	0.5592	4.33e-06	6_57282260_A_T	rs1120252	9830		14736	European
		8	116657911	T	G	-0.1201	0.0133	0.7293	1.72e-19	8_116657911_T_G	rs2721961	14288		14736	European
		9	102016891	A	G	-0.0548	0.0121	0.4985	5.93e-06	9_102016891_A_G	rs438824	14287		14736	European
		10	94520346	T	C	0.0668	0.0145	0.2018	4.09e-06	10_94520346_T_C	rs2497351	14736		14736	European
		10	117669867	A	G	-0.0635	0.0143	0.7811	8.97e-06	10_117669867_A_G	rs72832833	14734		14736	European
		11	1876594	T	C	0.0748	0.0164	0.184	5.09e-06	11_1876594_T_C	rs4980395	14288		14736	European
		14	29113167	T	G	-0.1502	0.0333	0.9632	6.47e-06	14_29113167_T_G	rs113911480	14709		14736	European
		14	70451473	A	G	0.2704	0.0553	0.0209	1.01e-06	14_70451473_A_G	rs10140592	13753		14736	European
		15	30072182	A	G	0.2261	0.05	0.0163	6.13e-06	15_30072182_A_G	rs114438927	12852		14736	European
		16	24019294	T	C	0.08	0.0181	0.8698	9.88e-06	16_24019294_T_C	rs34202150	14288		14736	European
		16	74410477	C	G	0.093	0.0196	0.2384	2.09e-06	16_74410477_C_G	rs62055193	9830		14736	European
		17	32535620	C	G	-0.1675	0.0238	0.0674	1.95e-12	17_32535620_C_G	rs61578494	14728		14736	European
		17	32587314	A	G	0.1557	0.012	0.6401	1.7e-38	17_32587314_A_G	rs3917900	14730		14736	European
		17	32683289	A	G	0.3903	0.0251	0.9384	1.6e-54	17_32683289_A_G	rs3136676	14728		14736	European
		17	56210459	T	C	-0.1032	0.0208	0.8805	6.99e-07	17_56210459_T_C	rs181250	11538		14736	European
		19	24468924	CT	C	0.2758	0.054	0.0226	3.27e-07	19_24468924_CT_C	rs147505597	9830		14736	European
		20	12689462	A	C	-0.2136	0.0451	0.9807	2.18e-06	20_12689462_A_C	rs62201455	14722		14736	European
		20	20023326	T	C	0.1432	0.0304	0.9545	2.47e-06	20_20023326_T_C	rs926646	14732		14736	European
Macrophage inflammatory protein 1a levels	MIP-1 alpha	1	238391155	T	C	0.0615	0.0137	0.2426	7.15e-06	1_238391155_T_C	rs7537266	14294	macrophage inflammatory protein 1a measurement	14743	European
		3	63106417	T	C	0.0653	0.0144	0.2284	5.77e-06	3_63106417_T_C	rs66822987	14295		14743	European
		4	38801285	A	G	-0.0736	0.0135	0.7503	4.98e-08	4_38801285_A_G	rs5743604	14737		14743	European
		4	181734829	A	G	0.0588	0.013	0.3744	6.09e-06	4_181734829_A_G	rs4861445	14295		14743	European
		6	31263051	A	G	-0.0608	0.0133	0.7392	4.84e-06	6_31263051_A_G	rs2853926	14743		14743	European
		7	1108954	A	G	0.0818	0.0179	0.1528	4.88e-06	7_1108954_A_G	rs113448118	11793		14743	European
		8	56763360	T	C	-0.0718	0.0151	0.4638	1.98e-06	8_56763360_T_C	rs188443128	10893		14743	European
		10	12075632	A	G	-0.087	0.0193	0.8805	6.55e-06	10_12075632_A_G	rs1295911	12799		14743	European
		10	93675891	T	G	-0.0706	0.0159	0.8397	8.99e-06	10_93675891_T_G	rs7917198	14731		14743	European
		12	67790676	T	C	-0.0644	0.0124	0.632	2.06e-07	12_67790676_T_C	rs1125560	13863		14743	European
		12	111932800	T	C	-0.0837	0.0133	0.5247	3.11e-10	12_111932800_T_C	rs7137828	11344		14743	European
		12	130276202	T	C	-0.1932	0.0434	0.0345	8.52e-06	12_130276202_T_C	rs112449949	13394		14743	European
		13	25660458	G	GA	-0.0636	0.0135	0.544	2.46e-06	13_25660458_G_GA	rs34563790	10894		14743	European
		13	66085374	A	G	0.0926	0.0181	0.8776	3.12e-07	13_66085374_A_G	rs9540456	14295		14743	European
		15	28291907	A	C	0.302	0.068	0.985	8.95e-06	15_28291907_A_C	rs147065959	11438		14743	European
		16	4774017	T	C	0.1812	0.0371	0.0304	1.04e-06	16_4774017_T_C	rs78871521	13246		14743	European
		16	81922813	T	C	-0.1229	0.024	0.0627	3.04e-07	16_81922813_T_C	rs1143687	14743		14743	European
		17	15741465	T	C	-0.0668	0.0143	0.7284	2.99e-06	17_15741465_T_C	rs677925	12411		14743	European
		17	34358060	A	C	-0.1806	0.0325	0.0383	2.75e-08	17_34358060_A_C	rs56675286	14743		14743	European
		17	34415720	T	C	-0.4102	0.0135	0.7695	8.62e-203	17_34415720_T_C	rs8951	14295		14743	European
		17	34450780	T	C	-0.1462	0.0253	0.076	7.53e-09	17_34450780_T_C	rs76522981	14295		14743	European
		17	34820996	A	G	0.176	0.0162	0.8208	1.71e-27	17_34820996_A_G	rs9911791	14295		14743	European
		18	12747235	T	C	-0.0621	0.0136	0.2605	4.97e-06	18_12747235_T_C	rs2847249	14294		14743	European
Matrix metalloproteinase-1 levels	MMP-1	1	21336393	A	G	-0.1601	0.0351	0.0417	5.08e-06	1_21336393_A_G	rs149819211	14744	matrix metalloproteinase 1 measurement	14744	European
		1	109101434	A	T	-0.1077	0.024	0.0741	7.21e-06	1_109101434_A_T	rs12122036	14296		14744	European
		1	156419786	A	G	0.0859	0.013	0.6981	3.9e-11	1_156419786_A_G	rs12141791	14296		14744	European
		1	237701780	G	GT	-0.0669	0.0144	0.317	3.39e-06	1_237701780_G_GT	rs35530760	11324		14744	European
		2	10923106	A	G	0.1657	0.0364	0.9671	5.31e-06	2_10923106_A_G	rs72777396	14744		14744	European
		2	63657053	A	T	0.1548	0.0338	0.966	4.65e-06	2_63657053_A_T	rs6717478	14742		14744	European
		2	75116527	A	G	-0.3153	0.0673	0.0135	2.8e-06	2_75116527_A_G	rs2229629	10887		14744	European
		3	8761961	T	C	0.3179	0.0714	0.0131	8.49e-06	3_8761961_T_C	rs189173367	11925		14744	European
		3	64991445	T	C	0.1234	0.0234	0.0684	1.34e-07	3_64991445_T_C	rs873675	14742		14744	European
		7	120591120	T	C	-0.2509	0.053	0.0177	2.2e-06	7_120591120_T_C	rs188626385	12935		14744	European
		8	106583124	A	G	0.1136	0.0137	0.7422	1.11e-16	8_106583124_A_G	rs4734879	14296		14744	European
		9	9191014	T	C	-0.0593	0.0133	0.7098	8.25e-06	9_9191014_T_C	rs12380451	14296		14744	European
		9	87142351	T	C	0.2514	0.0566	0.0194	8.93e-06	9_87142351_T_C	rs372555709	11282		14744	European
		9	99091009	T	C	0.0703	0.0135	0.253	1.91e-07	9_99091009_T_C	rs10990535	14734		14744	European
		9	109554196	A	T	0.0649	0.014	0.7462	3.56e-06	9_109554196_A_T	rs10978641	14296		14744	European
		10	85891907	A	G	0.0558	0.0124	0.3498	6.8e-06	10_85891907_A_G	rs10732827	14742		14744	European
		10	104400594	T	TA	0.0698	0.0154	0.7439	5.83e-06	10_104400594_T_TA	rs35959091	11339		14744	European
		11	102354473	A	G	0.3767	0.0445	0.9777	2.56e-17	11_102354473_A_G	rs141782294	14731		14744	European
		11	102572180	T	G	-0.1416	0.0238	0.0705	2.69e-09	11_102572180_T_G	rs77095316	14744		14744	European
		11	102604607	T	C	-0.3212	0.0264	0.9461	4.68e-34	11_102604607_T_C	rs2155053	14741		14744	European
		11	102673248	A	T	-0.3517	0.0119	0.5613	5.73e-192	11_102673248_A_T	rs484915	14295		14744	European
		11	102806398	A	G	-0.176	0.03	0.0455	4.45e-09	11_102806398_A_G	rs116889819	14744		14744	European
		12	24806965	A	G	-0.2306	0.0517	0.0214	8.18e-06	12_24806965_A_G	rs148908824	12935		14744	European
		12	57098597	T	C	-0.0704	0.0126	0.3436	2.31e-08	12_57098597_T_C	rs2926741	14296		14744	European
		12	83594043	T	G	0.0861	0.0186	0.1146	3.67e-06	12_83594043_T_G	rs12367368	14744		14744	European
		12	124668322	A	T	0.0639	0.0142	0.3845	6.8e-06	12_124668322_A_T	rs116350236	10717		14744	European
		13	95429892	T	C	-0.072	0.0162	0.177	8.81e-06	13_95429892_T_C	rs9524612	14296		14744	European
		17	4351312	A	G	0.0569	0.0121	0.5023	2.57e-06	17_4351312_A_G	rs7219205	14296		14744	European
		18	11644433	C	G	-0.0671	0.015	0.5715	7.7e-06	18_11644433_C_G	rs56215832	11767		14744	European
		19	14763748	T	C	-0.0585	0.0127	0.296	4.1e-06	19_14763748_T_C	rs11673125	14741		14744	European
		20	60732102	T	C	-0.1051	0.0234	0.9266	7.07e-06	20_60732102_T_C	rs58811245	14723		14744	European
Matrix metalloproteinase-10 levels	MMP-10	1	159990022	A	C	0.07	0.0153	0.822	4.76e-06	1_159990022_A_C	rs12567824	14296	matrix metalloproteinase 10 measurement	14744	European
		2	140567666	T	G	-0.069	0.015	0.7974	4.22e-06	2_140567666_T_G	rs1356799	13869		14744	European
		4	187115945	A	G	0.054	0.0121	0.4046	8.09e-06	4_187115945_A_G	rs7683424	14296		14744	European
		5	668045	A	G	-0.4022	0.0779	0.982	2.43e-07	5_668045_A_G	rs80346512	8534		14744	European
		6	31423412	A	G	-0.1769	0.0358	0.0368	7.76e-07	6_31423412_A_G	rs181816009	11985		14744	European
		6	32551603	A	G	0.106	0.0208	0.2799	3.47e-07	6_32551603_A_G	rs41285646	8978		14744	European
		6	134160498	T	G	0.1203	0.0249	0.0601	1.36e-06	6_134160498_T_G	rs112062276	14733		14744	European
		6	167150835	T	C	-0.3484	0.0769	0.9866	5.88e-06	6_167150835_T_C	rs138847931	11439		14744	European
		7	13720685	A	C	0.2157	0.0482	0.9813	7.64e-06	7_13720685_A_C	rs11771706	14744		14744	European
		8	73477880	T	TAC	0.0669	0.0145	0.301	3.95e-06	8_73477880_T_TAC	rs137899039	11325		14744	European
		8	77953661	C	G	-0.2862	0.0608	0.0153	2.51e-06	8_77953661_C_G	rs112327130	12456		14744	European
		8	99434029	T	G	0.1032	0.023	0.9147	7.22e-06	8_99434029_T_G	rs55942631	14296		14744	European
		9	6176871	C	G	-0.0931	0.0166	0.8507	2.04e-08	9_6176871_C_G	rs72699188	14744		14744	European
		9	33470408	A	G	-0.0585	0.0132	0.2739	9.34e-06	9_33470408_A_G	rs10971521	14725		14744	European
		9	81249363	T	C	0.2201	0.0486	0.9801	5.93e-06	9_81249363_T_C	rs112966738	14296		14744	European
		9	136375396	A	G	0.0845	0.019	0.1751	8.69e-06	9_136375396_A_G	rs34387740	11345		14744	European
		10	1063892	A	G	-0.2185	0.0469	0.0185	3.18e-06	10_1063892_A_G	rs55804377	14741		14744	European
		11	102510046	T	C	0.2957	0.0181	0.879	5.38e-60	11_102510046_T_C	rs11225354	14296		14744	European
		11	102649482	T	C	1.1371	0.047	0.983	2.6e-129	11_102649482_T_C	rs17860955	14256		14744	European
		11	102700352	A	G	-0.2064	0.0233	0.9296	8.12e-19	11_102700352_A_G	rs17099622	14296		14744	European
		11	102881952	A	G	-0.3256	0.0494	0.9794	4.37e-11	11_102881952_A_G	rs142915220	13809		14744	European
		12	29855732	T	TA	0.1535	0.0311	0.0581	7.99e-07	12_29855732_T_TA	rs201718957	10894		14744	European
		12	111251437	C	G	-0.0819	0.0178	0.1335	4.2e-06	12_111251437_C_G	rs7966257	14295		14744	European
		12	117560675	A	G	0.2701	0.0603	0.9874	7.49e-06	12_117560675_A_G	rs192820441	13394		14744	European
		14	33014869	T	C	-0.0912	0.0196	0.0978	3.27e-06	14_33014869_T_C	rs3742926	14744		14744	European
		17	47470487	A	C	-0.0597	0.0122	0.585	9.91e-07	17_47470487_A_C	rs2584662	14296		14744	European
		19	49206145	C	G	0.1003	0.0117	0.4452	1.01e-17	19_49206145_C_G	rs516316	14742		14744	European
		20	20711695	A	G	-0.2315	0.0503	0.0188	4.18e-06	20_20711695_A_G	rs113958571	14296		14744	European
		20	37234290	T	C	-0.2523	0.0567	0.9867	8.6e-06	20_37234290_T_C	rs139747874	13422		14744	European
Neurturin levels	NRTN	1	214886642	A	G	-0.0652	0.0141	0.3445	3.76e-06	1_214886642_A_G	rs4360502	11342	level of neurturin in blood plasma	11791	European
		2	15734798	A	G	0.0786	0.0172	0.8077	4.88e-06	2_15734798_A_G	rs62120726	11343		11791	European
		2	116509541	A	AT	0.0759	0.0169	0.7325	7.08e-06	2_116509541_A_AT	rs34131869	8388		11791	European
		2	172434373	C	G	-0.0622	0.0136	0.3324	4.8e-06	2_172434373_C_G	rs908372	11773		11791	European
		3	8648067	T	C	-0.0596	0.0134	0.3995	8.68e-06	3_8648067_T_C	rs48221	11784		11791	European
		3	73067086	T	C	0.3387	0.0738	0.0176	4.44e-06	3_73067086_T_C	rs76777800	6941		11791	European
[truncated: 731 more rows]

## Sheet: S3
	Supplementary Table S3.Details of circulating metabolites
	firstAuthor	exposure	id	chr	pos	effect_allele	other_allele	eaf	beta	SE	p-value	SNP	samplesize	R2	F	Ancestry
	Chen Y	Carnitine levels	GCST90199621	1	18880127	A	G	0.199113	-0.0900652	0.019229	2.81588e-06	rs7537155	8192	0.00267085	21.9328	European
	Chen Y		GCST90199621	2	36068755	T	G	0.00740514	0.394897	0.0881915	7.54445e-06	rs78562549	8192	0.00244153	20.0451	European
	Chen Y		GCST90199621	2	112944230	C	G	0.455659	-0.0700485	0.0152171	4.15883e-06	rs4254516	8192	0.00258001	21.185	European
	Chen Y		GCST90199621	2	129893296	T	A	0.444305	-0.0812856	0.0159379	3.3939e-07	rs12692101	8192	0.00316518	26.0051	European
	Chen Y		GCST90199621	2	214649844	A	G	0.378223	-0.0706059	0.0158653	8.57356e-06	rs13026148	8192	0.00241183	19.8006	European
	Chen Y		GCST90199621	3	15272857	G	A	0.0515375	0.157569	0.0346167	5.31831e-06	rs73025372	8192	0.0025228	20.714	European
	Chen Y		GCST90199621	4	39615371	G	A	0.00618191	-0.446554	0.097039	4.18852e-06	rs115168226	8192	0.00257836	21.1714	European
	Chen Y		GCST90199621	4	101752577	T	G	0.052858	0.170956	0.0345341	7.40711e-07	rs10006723	8192	0.00298253	24.5	European
	Chen Y		GCST90199621	4	188424754	T	C	0.615503	-0.0697692	0.0157378	9.28299e-06	rs1511808	8192	0.00239336	19.6487	European
	Chen Y		GCST90199621	5	132396764	G	T	0.833702	0.199276	0.0204928	2.37787e-22	rs7705826	8192	0.0114112	94.5369	European
	Chen Y		GCST90199621	5	151340348	G	A	0.0120372	-0.56909	0.0700396	4.46387e-16	rs149235996	8192	0.00799464	66.0037	European
	Chen Y		GCST90199621	6	14093088	T	C	0.23482	-0.0906795	0.0180707	5.22043e-07	rs72836546	8192	0.0030644	25.1746	European
	Chen Y		GCST90199621	6	58310440	A	G	0.00817656	-0.438422	0.0855532	2.98241e-07	rs112819917	8192	0.00319545	26.2546	European
	Chen Y		GCST90199621	7	73596112	T	C	0.190234	-0.103668	0.0195859	1.20324e-07	rs13247874	8192	0.00340824	28.0089	European
	Chen Y		GCST90199621	8	115036848	A	G	0.0377174	0.179162	0.0400467	7.68304e-06	rs78428648	8192	0.0024373	20.0102	European
	Chen Y		GCST90199621	9	120853883	G	A	0.0280471	-0.218081	0.0461728	2.32235e-06	rs79717472	8192	0.00271577	22.3027	European
	Chen Y		GCST90199621	10	33762953	G	A	0.0930578	-0.117619	0.0264472	8.69448e-06	rs76187828	8192	0.00240856	19.7738	European
	Chen Y		GCST90199621	10	45526183	C	T	0.250122	-0.105448	0.0176162	2.15271e-09	rs10900223	8192	0.00435479	35.8217	European
	Chen Y		GCST90199621	10	59620508	A	T	0.0770596	-0.142187	0.0286481	6.9336e-07	rs10826332	8192	0.00299802	24.6276	European
	Chen Y		GCST90199621	10	59707424	T	G	0.770118	0.443332	0.0179927	4.75726e-134	rs1171617	8192	0.0689965	606.959	European
	Chen Y		GCST90199621	10	59984318	A	T	0.0301671	-0.212246	0.0448917	2.26798e-06	rs138190991	8192	0.00272128	22.3481	European
	Chen Y		GCST90199621	11	20146362	A	G	0.150493	-0.0960378	0.0215564	8.38207e-06	rs55775057	8192	0.00241708	19.8438	European
	Chen Y		GCST90199621	11	80402523	A	G	0.216759	-0.0870239	0.0186419	3.03877e-06	rs2512510	8192	0.0026531	21.7867	European
	Chen Y		GCST90199621	11	109223591	T	C	0.0318954	0.192728	0.0434891	9.35172e-06	rs76638161	8192	0.00239166	19.6346	European
	Chen Y		GCST90199621	12	94623634	T	C	0.228206	0.0859678	0.0183528	2.81073e-06	rs2625939	8192	0.00267126	21.9362	European
	Chen Y		GCST90199621	15	79574005	A	G	0.153343	-0.0999797	0.0211507	2.27832e-06	rs1765260	8192	0.0027202	22.3392	European
	Chen Y		GCST90199621	17	19529080	T	C	0.394949	0.072665	0.0157893	4.1814e-06	rs11871125	8192	0.00257878	21.1748	European
	Chen Y		GCST90199621	19	20498107	C	A	0.0466597	-0.168203	0.0368665	5.05538e-06	rs73006619	8192	0.00253461	20.8112	European
	Chen Y	Benzoate levels	GCST90199622	1	6935462	T	C	0.0417238	0.185887	0.0404404	4.29519e-06	rs72638543	7306	0.00288359	21.1226	European
	Chen Y		GCST90199622	1	151944639	A	G	0.315014	0.0830144	0.0176575	2.58422e-06	rs9943251	7306	0.00301618	22.0968	European
	Chen Y		GCST90199622	2	96874928	A	G	0.0116664	-0.341939	0.0762734	7.3576e-06	rs149187032	7306	0.00274333	20.0924	European
	Chen Y		GCST90199622	2	127497198	C	T	0.00144389	1.05299	0.215383	1.01397e-06	rs186382517	7306	0.00326083	23.895	European
	Chen Y		GCST90199622	2	198163971	T	C	0.00796594	-0.413333	0.0922709	7.47975e-06	rs141054369	7306	0.00273905	20.061	European
	Chen Y		GCST90199622	2	241587764	T	A	0.0543493	-0.163284	0.0362749	6.7542e-06	rs62192967	7306	0.00276562	20.2561	European
	Chen Y		GCST90199622	3	10119238	G	C	0.0159655	0.298062	0.0656385	5.5997e-06	rs113989462	7306	0.00281444	20.6147	European
	Chen Y		GCST90199622	3	65029103	T	C	0.132697	-0.108363	0.0240017	6.33735e-06	rs9863931	7306	0.0027822	20.3779	European
	Chen Y		GCST90199622	4	124909398	G	A	0.00253668	0.721556	0.162488	8.96732e-06	rs149023824	7306	0.00269183	19.7142	European
	Chen Y		GCST90199622	5	76692142	G	T	0.0382593	-0.191343	0.0427947	7.77842e-06	rs11749139	7306	0.00272884	19.986	European
	Chen Y		GCST90199622	5	167537696	T	C	0.0261245	0.243319	0.0511669	1.98052e-06	rs73801273	7306	0.00308569	22.6076	European
	Chen Y		GCST90199622	8	7071429	T	G	0.00442784	0.561037	0.121863	4.14808e-06	rs117191976	7306	0.00289269	21.1895	European
	Chen Y		GCST90199622	8	101217958	A	G	0.0144798	0.319567	0.068531	3.1148e-06	rs6468762	7306	0.00296742	21.7386	European
	Chen Y		GCST90199622	8	138955456	A	C	0.700507	-0.0846751	0.018635	5.52263e-06	rs11166865	7306	0.00281804	20.6411	European
	Chen Y		GCST90199622	11	133125620	C	G	0.00337001	0.703091	0.141266	6.455e-07	rs181702052	7306	0.00337908	24.7645	European
	Chen Y		GCST90199622	13	103265932	C	T	0.00384615	0.600846	0.132243	5.53254e-06	rs533126002	7306	0.00281758	20.6377	European
	Chen Y		GCST90199622	14	49018533	C	G	0.844828	-0.10725	0.022653	2.19626e-06	rs2749463	7306	0.00305867	22.4091	European
	Chen Y		GCST90199622	14	85809056	T	C	0.965631	-0.204178	0.045214	6.30756e-06	rs11625375	7306	0.00278344	20.387	European
	Chen Y		GCST90199622	15	39725132	G	A	0.971915	-0.230238	0.0500968	4.30982e-06	rs11070230	7306	0.00288271	21.1162	European
	Chen Y		GCST90199622	21	23369148	T	C	0.0387693	-0.194544	0.0425626	4.85941e-06	rs62209511	7306	0.00285141	20.8863	European
	Chen Y	Maltotriose levels	GCST90199623	1	4693997	G	A	0.525656	0.0950368	0.0212325	7.60482e-06	rs7525374	4641	0.00429832	20.026	European
	Chen Y		GCST90199623	1	68255458	T	C	0.0444222	-0.287487	0.0506395	1.36972e-08	rs72670481	4641	0.00689669	32.2159	European
	Chen Y		GCST90199623	2	139973386	G	A	0.0274713	0.282649	0.0627987	6.76728e-06	rs79441497	4641	0.00434601	20.2491	European
	Chen Y		GCST90199623	2	209703171	A	G	0.0362508	-0.2699	0.0550729	9.54593e-07	rs147666382	4641	0.00514845	24.0073	European
	Chen Y		GCST90199623	3	134325888	A	G	0.135389	0.141264	0.0309121	4.88054e-06	rs113410972	4641	0.00447965	20.8746	European
	Chen Y		GCST90199623	3	141700065	A	G	0.360843	0.0992769	0.0216311	4.44236e-06	rs9855944	4641	0.00451815	21.0548	European
	Chen Y		GCST90199623	4	58402103	C	A	0.0101798	-0.475907	0.103471	4.23694e-06	rs62317587	4641	0.00453754	21.1456	European
	Chen Y		GCST90199623	5	66323556	G	A	0.0334302	-0.274871	0.0590191	3.20362e-06	rs75049736	4641	0.00465196	21.6813	European
	Chen Y		GCST90199623	7	83782516	T	C	0.00954654	0.523098	0.106839	9.77447e-07	rs117257402	4641	0.00513875	23.9618	European
	Chen Y		GCST90199623	8	99994779	T	C	0.044205	-0.229438	0.0505115	5.56468e-06	rs150215008	4641	0.00442601	20.6235	European
	Chen Y		GCST90199623	9	1931505	T	G	0.0219792	-0.322444	0.0705527	4.87109e-06	rs150000891	4641	0.00448043	20.8783	European
	Chen Y		GCST90199623	9	18511076	G	A	0.413842	0.0942204	0.0211623	8.49668e-06	rs12340914	4641	0.00425306	19.8142	European
	Chen Y		GCST90199623	10	95311303	C	T	0.510903	0.097467	0.0207116	2.52725e-06	rs1360005	4641	0.00474907	22.1361	European
	Chen Y		GCST90199623	11	123627498	A	G	0.0123004	-0.451935	0.0933029	1.27418e-06	rs72552153	4641	0.00502991	23.4517	European
	Chen Y		GCST90199623	12	5921136	C	T	0.201663	-0.113786	0.025745	9.88314e-06	rs3741902	4641	0.00419137	19.5256	European
	Chen Y		GCST90199623	12	107378790	C	T	0.801944	-0.114917	0.0260009	9.88191e-06	rs1426466	4641	0.00419137	19.5256	European
	Chen Y		GCST90199623	12	129779913	T	C	0.0230852	-0.330457	0.0688133	1.56907e-06	rs75183407	4641	0.00494448	23.0514	European
	Chen Y		GCST90199623	13	46195297	A	G	0.655467	-0.105534	0.021612	1.04432e-06	rs1230433	4641	0.00511161	23.8346	European
	Chen Y		GCST90199623	14	61953888	G	A	0.322023	-0.107757	0.0223276	1.39183e-06	rs1254839	4641	0.00499369	23.282	European
	Chen Y		GCST90199623	15	61386873	C	G	0.682113	-0.105364	0.0225011	2.83227e-06	rs3935534	4641	0.00470239	21.9174	European
	Chen Y		GCST90199623	15	82118868	C	T	0.036	-0.253193	0.055947	6.0231e-06	rs78910814	4641	0.00439365	20.4721	European
	Chen Y		GCST90199623	17	75101706	T	C	0.0864496	-0.162748	0.0365529	8.49127e-06	rs112191400	4641	0.00425329	19.8153	European
	Chen Y		GCST90199623	21	22791486	C	T	0.0169583	-0.367335	0.0795794	3.91306e-06	rs141782806	4641	0.00457007	21.2979	European
	Chen Y		GCST90199623	22	43905879	C	G	0.0282214	0.285259	0.0623725	4.7969e-06	rs6006574	4641	0.00448671	20.9076	European
	Chen Y	Hippurate levels	GCST90199624	3	177202726	C	T	0.555966	0.0729509	0.0155727	2.80605e-06	rs6443435	8260	0.00264973	21.9396	European
	Chen Y		GCST90199624	4	106789058	A	G	0.0321241	0.19722	0.043393	5.49424e-06	rs114849156	8260	0.00249458	20.6518	European
	Chen Y		GCST90199624	4	171966715	G	C	0.236388	-0.0890288	0.0182274	1.03783e-06	rs62326335	8260	0.00287991	23.851	European
	Chen Y		GCST90199624	5	40519286	T	C	0.0219714	-0.24093	0.0524855	4.42373e-06	rs1505993	8260	0.00254458	21.0668	European
	Chen Y		GCST90199624	5	124970733	T	G	0.00903651	0.398426	0.0814489	9.99571e-07	rs76464474	8260	0.00288861	23.9232	European
	Chen Y		GCST90199624	6	114434155	T	C	0.0190974	-0.255607	0.0555964	4.27499e-06	rs375709482	8260	0.00255248	21.1323	European
	Chen Y		GCST90199624	7	50501037	G	A	0.212634	0.0853795	0.0186386	4.63251e-06	rs3779084	8260	0.00253395	20.9786	European
	Chen Y		GCST90199624	8	95891757	C	A	0.15585	0.0933587	0.0209933	8.70498e-06	rs10106654	8260	0.00238852	19.7717	European
	Chen Y		GCST90199624	9	122609637	C	T	0.678724	-0.0744274	0.0165535	6.91823e-06	rs10818729	8260	0.00244143	20.2107	European
	Chen Y		GCST90199624	9	133146393	T	C	0.645165	0.0716047	0.016209	9.98048e-06	rs2886306	8260	0.00235703	19.5104	European
	Chen Y		GCST90199624	10	13172160	C	T	0.886196	0.121973	0.0241952	4.62648e-07	rs7073480	8260	0.00306729	25.4076	European
	Chen Y		GCST90199624	10	31021128	T	C	0.0246989	0.224836	0.049354	5.2242e-06	rs12782560	8260	0.00250621	20.7483	European
	Chen Y		GCST90199624	10	120838827	T	C	0.824509	0.0916728	0.0200283	4.71341e-06	rs1271526	8260	0.00252995	20.9454	European
	Chen Y		GCST90199624	12	14111937	T	C	0.0418998	-0.19262	0.0384132	5.31941e-07	rs16909710	8260	0.00303488	25.1383	European
	Chen Y		GCST90199624	12	75651631	A	T	0.396795	-0.0698072	0.0156983	8.71615e-06	rs1038161	8260	0.00238823	19.7692	European
	Chen Y		GCST90199624	13	31286351	G	A	0.0243576	0.222284	0.0498262	8.15059e-06	rs56266656	8260	0.00240367	19.8974	European
	Chen Y		GCST90199624	13	111879060	A	G	0.0243022	-0.220573	0.0497508	9.26909e-06	rs138633790	8260	0.00237406	19.6517	European
	Chen Y		GCST90199624	14	50863493	A	G	0.0285926	0.204165	0.0459125	8.71489e-06	rs117019913	8260	0.00238826	19.7695	European
	Chen Y		GCST90199624	16	22787037	A	G	0.162015	-0.0980699	0.0209321	2.79769e-06	rs72770519	8260	0.00265041	21.9453	European
	Chen Y		GCST90199624	16	65558706	G	A	0.0718974	-0.132885	0.0298174	8.32618e-06	rs72782456	8260	0.00239877	19.8567	European
	Chen Y	Methionine sulfoxide levels	GCST90199625	2	56347297	G	A	0.297934	0.076177	0.0168437	6.10924e-06	rs6706818	8243	0.0024752	20.4488	European
	Chen Y		GCST90199625	2	185815120	C	T	0.0110218	-0.333664	0.0740513	6.61053e-06	rs146859626	8243	0.00245697	20.2978	European
	Chen Y		GCST90199625	2	207577160	G	C	0.00783813	0.384825	0.0865739	8.78741e-06	rs114588795	8243	0.00239126	19.7536	European
	Chen Y		GCST90199625	2	227802190	T	C	0.230257	0.0870865	0.0182194	1.75401e-06	rs3138108	8243	0.00276405	22.8417	European
	Chen Y		GCST90199625	3	322415	A	G	0.212029	0.0843917	0.0189141	8.12626e-06	rs162588	8243	0.00240932	19.9032	European
	Chen Y		GCST90199625	3	113140407	G	A	0.0085003	-0.37398	0.0844596	9.51482e-06	rs114314137	8243	0.00237291	19.6017	European
	Chen Y		GCST90199625	4	185925809	T	C	0.6944	0.0750216	0.0167234	7.25667e-06	rs4862595	8243	0.00243545	20.1195	European
	Chen Y		GCST90199625	5	61263052	T	C	0.0742635	-0.13605	0.0295137	4.032e-06	rs7708674	8243	0.00257126	21.2444	European
	Chen Y		GCST90199625	5	102243065	T	A	0.0777355	-0.132929	0.0291497	5.11035e-06	rs1116046	8243	0.00251647	20.7905	European
	Chen Y		GCST90199625	5	158982497	T	C	0.18189	0.0997286	0.0200715	6.74151e-07	rs66676945	8243	0.00298604	24.6817	European
	Chen Y		GCST90199625	6	96678263	T	A	0.0757631	0.131339	0.0291534	6.63451e-06	rs112196227	8243	0.00245615	20.291	European
	Chen Y		GCST90199625	7	130155762	T	C	0.0264921	0.214979	0.0483488	8.73154e-06	rs113966925	8243	0.00239274	19.7658	European
	Chen Y		GCST90199625	8	5080675	C	T	0.0180649	0.256598	0.0575554	8.26193e-06	rs78631663	8243	0.00240549	19.8714	European
	Chen Y		GCST90199625	8	9495449	T	C	0.0196162	-0.256812	0.0555271	3.74623e-06	rs12216870	8243	0.00258827	21.3853	European
	Chen Y		GCST90199625	9	26798495	A	G	0.0321797	-0.207867	0.044132	2.47574e-06	rs74981086	8243	0.00268418	22.1798	European
	Chen Y		GCST90199625	9	84052078	C	A	0.809931	-0.102991	0.0198761	2.19934e-07	rs1020048	8243	0.00324667	26.843	European
	Chen Y		GCST90199625	10	101716593	T	C	0.0434198	-0.192677	0.0380845	4.2103e-07	rs76954145	8243	0.0030955	25.5893	European
	Chen Y		GCST90199625	11	21700521	T	C	0.0147077	0.289855	0.0644979	6.9889e-06	rs142260529	8243	0.00244412	20.1913	European
	Chen Y		GCST90199625	12	110706960	A	G	0.14571	0.1179	0.0220764	9.26651e-08	rs78762284	8243	0.00344815	28.5145	European
	Chen Y		GCST90199625	13	20995088	C	T	0.11287	-0.107817	0.0242782	8.95865e-06	rs12323117	8243	0.00238681	19.7168	European
	Chen Y		GCST90199625	13	88053943	G	A	0.510057	0.0695317	0.0154663	6.93449e-06	rs7990044	8243	0.00244593	20.2063	European
	Chen Y		GCST90199625	17	46907811	A	G	0.0237401	-0.222873	0.0498876	7.91375e-06	rs112256623	8243	0.00241543	19.9537	European
	Chen Y		GCST90199625	18	31123298	G	A	0.0147202	0.29059	0.0641031	5.81041e-06	rs72924553	8243	0.00248678	20.5446	European
	Chen Y		GCST90199625	19	43984037	T	G	0.464723	0.076227	0.0154744	8.39336e-07	rs390784	8243	0.00293514	24.2597	European
	Chen Y		GCST90199625	20	51754403	C	T	0.0354437	-0.222442	0.0421167	1.2809e-07	rs146902454	8243	0.00337266	27.8881	European
	Chen Y		GCST90199625	22	48520065	A	G	0.0856622	-0.125118	0.0275801	5.71868e-06	rs57419073	8243	0.00249046	20.5751	European
	Chen Y	Xanthurenate levels	GCST90199626	1	29207925	A	G	0.43716	-0.0716015	0.0157954	5.8138e-06	rs4654393	7965	0.00257323	20.5435	European
	Chen Y		GCST90199626	1	164891445	G	A	0.142632	-0.102275	0.0221736	3.97938e-06	rs1339135	7965	0.00266393	21.2695	European
	Chen Y		GCST90199626	2	40333490	T	C	0.209216	0.0900816	0.0193387	3.1916e-06	rs4952404	7965	0.00271675	21.6924	European
	Chen Y		GCST90199626	2	88277900	A	G	0.0251338	0.260906	0.0506967	2.65512e-07	rs55953511	7965	0.00331422	26.4789	European
	Chen Y		GCST90199626	2	143129515	T	C	0.587063	0.0973775	0.0160404	1.27297e-09	rs354710	7965	0.00460571	36.8449	European
	Chen Y		GCST90199626	2	233764663	T	C	0.326316	0.160369	0.0164451	1.81218e-22	rs4148325	7965	0.0117985	95.0733	European
	Chen Y		GCST90199626	3	82428809	G	A	0.0170605	-0.281069	0.0600788	2.8921e-06	rs142739097	7965	0.00274035	21.8814	European
	Chen Y		GCST90199626	4	110473158	T	G	0.0231871	0.240073	0.0515337	3.18436e-06	rs74323113	7965	0.00271729	21.6968	European
	Chen Y		GCST90199626	4	169940405	A	G	0.114498	0.145764	0.0245961	3.09841e-09	rs80253618	7965	0.00439007	35.1123	European
	Chen Y		GCST90199626	4	170071702	A	G	0.065916	-0.150456	0.0311209	1.33435e-06	rs62344716	7965	0.00292588	23.3671	European
	Chen Y		GCST90199626	5	45640754	C	T	0.0313286	0.201137	0.044222	5.40694e-06	rs189750460	7965	0.00259057	20.6823	European
	Chen Y		GCST90199626	5	108435076	A	G	0.00953162	0.355674	0.0792725	7.23249e-06	rs115107012	7965	0.00252102	20.1257	European
	Chen Y		GCST90199626	6	25794203	G	A	0.556451	0.108263	0.0156013	3.93898e-12	rs2762353	7965	0.00600945	48.1426	European
	Chen Y		GCST90199626	6	86716358	G	A	0.0107723	0.337234	0.0755884	8.14081e-06	rs117446717	7965	0.00249277	19.8996	European
	Chen Y		GCST90199626	6	139895926	G	A	0.764105	0.0847289	0.0185433	4.89465e-06	rs610480	7965	0.00261437	20.8728	European
	Chen Y		GCST90199626	6	150393911	A	G	0.0102144	-0.343757	0.0773679	8.86512e-06	rs148768795	7965	0.00247241	19.7366	European
	Chen Y		GCST90199626	10	5983272	T	C	0.0615182	0.148756	0.0320487	3.45762e-06	rs41294573	7965	0.00269755	21.5387	European
	Chen Y		GCST90199626	10	123940473	T	C	0.0443616	-0.174429	0.0379757	4.36543e-06	rs76961499	7965	0.00264175	21.092	European
	Chen Y		GCST90199626	10	126332367	T	C	0.205555	-0.0850013	0.0190317	7.95847e-06	rs10901595	7965	0.00249818	19.9428	European
	Chen Y		GCST90199626	11	44303357	C	G	0.45907	-0.0757183	0.0157914	1.62757e-06	rs11037948	7965	0.00287821	22.9854	European
	Chen Y		GCST90199626	11	64543641	A	G	0.0494948	-0.1598	0.0360557	9.33471e-06	rs75152214	7965	0.00246009	19.638	European
	Chen Y		GCST90199626	14	91044447	C	A	0.0229805	-0.254301	0.0519299	9.73115e-07	rs117776343	7965	0.00300172	23.9746	European
	Chen Y		GCST90199626	15	56725690	G	A	0.559125	0.0728152	0.0159215	4.79876e-06	rs10518870	7965	0.0026191	20.9106	European
	Chen Y		GCST90199626	16	1787443	A	G	0.0283656	-0.207866	0.0469472	9.52642e-06	rs150456440	7965	0.00245524	19.5992	European
	Chen Y		GCST90199626	16	12603772	A	G	0.167555	0.0980895	0.0207577	2.29605e-06	rs8058114	7965	0.00279566	22.3243	European
	Chen Y		GCST90199626	20	38613187	A	G	0.152841	-0.108314	0.0216513	5.65531e-07	rs13038820	7965	0.00313223	25.0203	European
	Chen Y	N-alpha-acetylornithine levels	GCST90199627	1	7573804	T	C	0.0100683	-0.469348	0.0920617	3.42909e-07	rs182387902	5606	0.00461498	25.9823	European
	Chen Y		GCST90199627	2	73650092	A	G	0.237802	0.203073	0.02127	1.32992e-21	rs10168931	5606	0.0159997	91.1201	European
	Chen Y		GCST90199627	2	241144457	T	G	0.0731357	0.171213	0.0359573	1.92102e-06	rs758072	5606	0.00402804	22.6644	European
	Chen Y		GCST90199627	4	47755798	G	A	0.216337	0.101172	0.0223797	6.1633e-06	rs6846979	5606	0.00363227	20.4295	European
	Chen Y		GCST90199627	5	26807776	C	T	0.038115	0.215007	0.0481609	8.03104e-06	rs13184558	5606	0.0035426	19.9233	European
	Chen Y		GCST90199627	5	102029922	G	A	0.010359	0.414825	0.0905551	4.62956e-06	rs149122905	5606	0.00372931	20.9773	European
	Chen Y		GCST90199627	5	174783352	G	C	0.016622	-0.335972	0.0714166	2.54621e-06	rs77556524	5606	0.00393227	22.1235	European
	Chen Y		GCST90199627	6	36548250	C	T	0.0336427	0.238255	0.0504986	2.38105e-06	rs17360657	5606	0.00395504	22.2521	European
	Chen Y		GCST90199627	6	124610707	C	T	0.0263158	0.27471	0.0585098	2.66467e-06	rs117299913	5606	0.00391683	22.0362	European
	Chen Y		GCST90199627	7	154799440	C	T	0.06269	-0.187249	0.037458	5.76543e-07	rs4960616	5606	0.00443777	24.9801	European
	Chen Y		GCST90199627	8	6864294	C	A	0.0109299	-0.417245	0.0891187	2.84233e-06	rs145450037	5606	0.0038949	21.9124	European
	Chen Y		GCST90199627	8	113354078	T	C	0.0408473	0.207108	0.0466507	9.01451e-06	rs117790062	5606	0.00350348	19.7026	European
	Chen Y		GCST90199627	9	1956595	C	G	0.987774	-0.395874	0.0878042	6.52549e-06	rs4430142	5606	0.00361292	20.3202	European
	Chen Y		GCST90199627	9	81723130	G	C	0.0835143	-0.158395	0.0335323	2.31636e-06	rs13296886	5606	0.00396441	22.305	European
	Chen Y		GCST90199627	10	19535694	T	C	0.0258012	0.268952	0.0583612	4.05768e-06	rs77300395	5606	0.00377403	21.2298	European
	Chen Y		GCST90199627	11	61173072	A	G	0.00948461	0.467453	0.0945412	7.63638e-07	rs80205778	5606	0.00434201	24.4387	European
	Chen Y		GCST90199627	12	113905989	G	C	0.526382	0.0843011	0.0185782	5.6889e-06	rs2125440	5606	0.00365943	20.5828	European
	Chen Y		GCST90199627	14	26212334	T	C	0.0424259	-0.205346	0.0457631	7.21786e-06	rs76075534	5606	0.00357875	20.1274	European
	Chen Y		GCST90199627	16	13482830	T	C	0.016178	0.333876	0.0723372	3.92063e-06	rs117413891	5606	0.0037857	21.2957	European
	Chen Y		GCST90199627	17	13932613	T	C	0.0191106	-0.307882	0.0672143	4.63646e-06	rs62053878	5606	0.00372881	20.9744	European
	Chen Y		GCST90199627	18	11772231	A	G	0.281514	0.101796	0.02024	4.91927e-07	rs8084246	5606	0.00449192	25.2863	European
	Chen Y		GCST90199627	18	40588675	C	T	0.373838	0.0923915	0.0189886	1.14088e-06	rs6507370	5606	0.00420528	23.6659	European
	Chen Y		GCST90199627	21	43355398	C	G	0.372672	-0.0899526	0.0201886	8.36509e-06	rs9981625	5606	0.0035288	19.8454	European
	Chen Y	3-methylhistidine levels	GCST90199628	1	33744394	T	C	0.0102702	-0.35764	0.076823	3.23383e-06	rs114734560	8289	0.0026078	21.6673	European
	Chen Y		GCST90199628	1	59674575	A	G	0.117381	0.109101	0.0246539	9.63078e-06	rs7516441	8289	0.002357	19.5786	European
	Chen Y		GCST90199628	1	78644960	T	G	0.0257563	-0.223214	0.0486608	4.4935e-06	rs12138831	8289	0.0025321	21.0368	European
	Chen Y		GCST90199628	1	101465337	C	T	0.0929542	0.120013	0.0263768	5.36565e-06	rs2797978	8289	0.00249131	20.697	European
	Chen Y		GCST90199628	2	47207061	C	G	0.106939	-0.116576	0.0252142	3.77474e-06	rs72879030	8289	0.00257221	21.3709	European
	Chen Y		GCST90199628	2	111041081	A	G	0.194184	0.0925549	0.0194528	1.95589e-06	rs752834	8289	0.00272363	22.6324	European
	Chen Y		GCST90199628	2	126725507	T	A	0.691427	0.0821837	0.0169317	1.21096e-06	rs10181994	8289	0.00283423	23.554	European
	Chen Y		GCST90199628	2	142733050	T	C	0.0259039	0.211694	0.0478147	9.53817e-06	rs185076690	8289	0.00235921	19.597	European
	Chen Y		GCST90199628	3	15056914	A	G	0.0916234	0.121144	0.0268809	6.58475e-06	rs73035811	8289	0.00244428	20.3054	European
	Chen Y		GCST90199628	3	113457137	A	G	0.00404492	-0.535769	0.120898	9.35434e-06	rs146846950	8289	0.00236367	19.6342	European
	Chen Y		GCST90199628	4	66474932	G	A	0.159583	-0.0956574	0.0209224	4.83094e-06	rs10014780	8289	0.00251546	20.8982	European
	Chen Y		GCST90199628	4	113333758	A	T	0.0592049	0.156459	0.0328215	1.87007e-06	rs75256283	8289	0.00273397	22.7185	European
	Chen Y		GCST90199628	5	102634283	C	T	0.265217	-0.0823134	0.017447	2.38263e-06	rs1857803	8289	0.00267814	22.2533	European
	Chen Y		GCST90199628	6	53134058	G	T	0.738791	0.0801615	0.017558	4.98237e-06	rs2518573	8289	0.00250835	20.839	European
	Chen Y		GCST90199628	6	139030342	G	A	0.144171	-0.10469	0.021704	1.41037e-06	rs7746774	8289	0.00279905	23.2609	European
	Chen Y		GCST90199628	7	86214632	C	T	0.0137094	-0.295449	0.0654447	6.34695e-06	rs117090299	8289	0.00245272	20.3756	European
	Chen Y		GCST90199628	7	110247043	A	G	0.309524	-0.0821865	0.0166991	8.58358e-07	rs13234372	8289	0.0029137	24.2164	European
	Chen Y		GCST90199628	8	69901423	A	G	0.205669	0.0880673	0.0190393	3.73616e-06	rs17670800	8289	0.00257458	21.3906	European
	Chen Y		GCST90199628	9	2512056	T	C	0.745054	-0.0937684	0.0178574	1.51321e-07	rs10966648	8289	0.00331537	27.5659	European
	Chen Y		GCST90199628	9	77448309	A	G	0.0271103	0.209933	0.0472735	8.96138e-06	rs75782963	8289	0.00237351	19.7161	European
	Chen Y		GCST90199628	9	131750885	G	T	0.0669778	0.14967	0.0307172	1.1018e-06	rs12553086	8289	0.00285602	23.7357	European
	Chen Y		GCST90199628	11	112790715	A	G	0.174747	0.0913382	0.0202172	6.24738e-06	rs72997812	8289	0.00245636	20.406	European
	Chen Y		GCST90199628	13	76692299	A	C	0.739059	-0.0772398	0.0173893	8.92094e-06	rs4142196	8289	0.00237456	19.7248	European
	Chen Y		GCST90199628	17	80083264	C	A	0.675224	0.0739981	0.0163504	6.01742e-06	rs9910668	8289	0.00246496	20.4776	European
	Chen Y		GCST90199628	18	4592009	A	G	0.0719668	0.135492	0.0304621	8.67197e-06	rs11872731	8289	0.00238106	19.7789	European
	Chen Y		GCST90199628	19	32596526	T	C	0.0171107	-0.26129	0.0590671	9.70658e-06	rs149807477	8289	0.0023552	19.5636	European
	Chen Y		GCST90199628	19	39659519	A	G	0.0170496	0.264482	0.0597176	9.47246e-06	rs117771460	8289	0.0023608	19.6102	European
	Chen Y		GCST90199628	19	40182613	T	C	0.0259304	0.229043	0.0483745	2.19298e-06	rs138750865	8289	0.00269728	22.4128	European
	Chen Y	Glycerophosphorylcholine (GPC) levels	GCST90199629	1	954724	A	G	0.24412	0.0807118	0.0179643	7.02641e-06	rs28631199	8212	0.0024521	20.1812	European
	Chen Y		GCST90199629	1	39941043	T	C	0.249324	0.124343	0.0177226	2.28252e-12	rs77692382	8212	0.00595859	49.2132	European
	Chen Y		GCST90199629	1	177105662	T	C	0.0546213	0.158928	0.0336247	2.28402e-06	rs74814187	8212	0.00271303	22.3346	European
	Chen Y		GCST90199629	2	44931099	T	C	0.151338	-0.0972846	0.0213799	5.35738e-06	rs3738976	8212	0.00251498	20.7	European
	Chen Y		GCST90199629	2	166358699	C	T	0.0536218	0.15285	0.0344046	8.88357e-06	rs112779076	8212	0.00239776	19.733	European
	Chen Y		GCST90199629	3	2655900	A	T	0.0607305	0.144058	0.0320058	6.76327e-06	rs75158623	8212	0.00246092	20.254	European
	Chen Y		GCST90199629	3	182722675	T	C	0.0166342	0.270431	0.059272	5.05379e-06	rs143156137	8212	0.00252851	20.8117	European
	Chen Y		GCST90199629	4	19053740	T	C	0.0368812	0.18549	0.0409257	5.8326e-06	rs74420163	8212	0.00249525	20.5373	European
	Chen Y		GCST90199629	4	54022678	A	T	0.0104651	-0.339794	0.0755404	6.85374e-06	rs192566258	8212	0.00245785	20.2287	European
	Chen Y		GCST90199629	5	56528571	T	G	0.0220984	0.234246	0.0515822	5.59308e-06	rs112211203	8212	0.00250499	20.6176	European
	Chen Y		GCST90199629	6	52926962	T	C	0.0518449	0.16235	0.0350163	3.5449e-06	rs4715365	8212	0.00261084	21.4911	European
	Chen Y		GCST90199629	6	75108106	C	G	0.0095729	-0.352368	0.0785058	7.17504e-06	rs117793976	8212	0.00244724	20.1411	European
	Chen Y		GCST90199629	6	111985317	C	G	0.0187874	-0.273645	0.0563802	1.21261e-06	rs9487777	8212	0.00286041	23.5514	European
	Chen Y		GCST90199629	7	36298980	T	C	0.221719	-0.0874834	0.0185441	2.38644e-06	rs11773889	8212	0.00270281	22.2502	European
	Chen Y		GCST90199629	7	74687404	G	A	0.0127869	0.325951	0.0691481	2.43119e-06	rs117605274	8212	0.0026985	22.2146	European
	Chen Y		GCST90199629	8	58407830	G	A	0.676129	-0.0742076	0.0165155	7.01584e-06	rs11783515	8212	0.00245244	20.184	European
	Chen Y		GCST90199629	8	134660962	C	T	0.0174872	0.271135	0.0585165	3.59568e-06	rs6981994	8212	0.00260754	21.4639	European
	Chen Y		GCST90199629	9	9247320	T	C	0.164771	0.0973711	0.0205632	2.18817e-06	rs10816075	8212	0.00272299	22.4168	European
	Chen Y		GCST90199629	10	95999826	C	T	0.372436	-0.0725261	0.0160143	5.93109e-06	rs2015026	8212	0.00249138	20.5053	European
	Chen Y		GCST90199629	11	29415783	T	A	0.281624	0.0744593	0.0168561	9.99158e-06	rs665474	8212	0.00237052	19.5082	European
	Chen Y		GCST90199629	11	94286856	A	G	0.0394753	0.192118	0.0392089	9.59083e-07	rs12800817	8212	0.00291508	24.0028	European
	Chen Y		GCST90199629	12	724252	C	T	0.448602	0.0708155	0.0158191	7.58431e-06	rs4980965	8212	0.00243436	20.0349	European
	Chen Y		GCST90199629	12	44518480	C	T	0.035363	0.186141	0.0419148	8.95637e-06	rs149395329	8212	0.00239584	19.7171	European
	Chen Y		GCST90199629	12	78358881	T	C	0.0468293	0.163415	0.036324	6.83363e-06	rs116900994	8212	0.00245855	20.2344	European
	Chen Y		GCST90199629	12	131213698	T	C	0.166274	0.102458	0.0206861	7.30718e-07	rs71468473	8212	0.00297845	24.5261	European
	Chen Y		GCST90199629	13	23324554	T	C	0.040562	0.173788	0.0386321	6.84247e-06	rs9510701	8212	0.00245824	20.2319	European
	Chen Y		GCST90199629	14	39774970	A	G	0.0162096	0.269422	0.060459	8.3392e-06	rs75275697	8212	0.00241238	19.8536	European
	Chen Y		GCST90199629	14	73791661	C	T	0.0108575	-0.348062	0.0740522	2.59877e-06	rs141866706	8212	0.00268301	22.0867	European
	Chen Y		GCST90199629	15	47790829	C	T	0.705143	0.0756793	0.016833	6.92818e-06	rs557700	8212	0.00245536	20.2081	European
	Chen Y		GCST90199629	15	65891098	T	G	0.0959356	0.114159	0.0257192	9.05148e-06	rs117568432	8212	0.0023934	19.697	European
	Chen Y		GCST90199629	16	53774515	T	G	0.0142254	-0.301878	0.0649424	3.34525e-06	rs72803677	8212	0.00262432	21.6023	European
	Chen Y		GCST90199629	16	71853478	G	A	0.151329	0.0952092	0.0213323	8.07672e-06	rs16973477	8212	0.00241981	19.9148	European
	Chen Y		GCST90199629	17	81411346	G	A	0.984318	-0.291489	0.0626721	3.303e-06	rs8064391	8212	0.00262727	21.6267	European
	Chen Y	Phenylacetate levels	GCST90199630	1	168675145	C	T	0.113773	0.11933	0.0256291	3.22345e-06	rs7526830	7059	0.00306167	21.6725	European
	Chen Y		GCST90199630	1	230418611	G	T	0.084973	-0.131138	0.029682	9.95725e-06	rs76318294	7059	0.00275758	19.5141	European
	Chen Y		GCST90199630	2	101434829	C	T	0.0592908	-0.15323	0.0342299	7.58803e-06	rs72825080	7059	0.00283075	20.0333	European
	Chen Y		GCST90199630	3	25420254	G	A	0.00680658	-0.443571	0.0992982	7.93008e-06	rs76447789	7059	0.00281887	19.949	European
	Chen Y		GCST90199630	3	42106201	G	C	0.300579	-0.0881978	0.0180229	9.89884e-07	rs3856733	7059	0.00338105	23.941	European
	Chen Y		GCST90199630	3	131672868	G	C	0.317746	-0.0886552	0.0174741	3.90507e-07	rs1604572	7059	0.00363325	25.7333	European
	Chen Y		GCST90199630	4	42371565	C	A	0.148365	0.104046	0.0228286	5.17192e-06	rs2632709	7059	0.00293409	20.7668	European
	Chen Y		GCST90199630	4	77578931	A	G	0.432367	0.0806004	0.0164433	9.50008e-07	rs189587	7059	0.00339217	24.02	European
	Chen Y		GCST90199630	4	149241086	T	C	0.00662204	0.453464	0.100866	6.93429e-06	rs145721291	7059	0.00285503	20.2057	European
	Chen Y		GCST90199630	6	90966386	C	T	0.0051231	-0.500304	0.112894	9.35214e-06	rs180982609	7059	0.00277445	19.6337	European
	Chen Y		GCST90199630	7	5394476	A	G	0.0350404	0.222167	0.0444899	5.92485e-07	rs73057725	7059	0.00352015	24.9295	European
	Chen Y		GCST90199630	7	15762235	G	A	0.0227109	-0.249151	0.0549946	5.88542e-06	rs76151544	7059	0.00289922	20.5193	European
	Chen Y		GCST90199630	11	32806391	A	G	0.0138573	0.329495	0.0697969	2.34952e-06	rs148515684	7059	0.00314712	22.2793	European
	Chen Y		GCST90199630	12	22044817	C	T	0.0434628	0.182025	0.0399238	5.13238e-06	rs3809205	7059	0.00293615	20.7814	European
	Chen Y		GCST90199630	12	56853738	A	G	0.0102142	-0.377677	0.080216	2.49851e-06	rs150248294	7059	0.0031305	22.1613	European
	Chen Y		GCST90199630	12	68449464	A	G	0.0311454	0.227703	0.0474027	1.55855e-06	rs112192402	7059	0.00325815	23.0679	European
	Chen Y		GCST90199630	12	104450374	C	A	0.017728	-0.294915	0.0614523	1.59391e-06	rs78580580	7059	0.00325207	23.0247	European
	Chen Y		GCST90199630	13	34753839	C	T	0.693867	-0.0811984	0.0177149	4.57013e-06	rs8001043	7059	0.00296745	21.0036	European
	Chen Y		GCST90199630	15	64997213	T	C	0.054898	-0.160195	0.0358753	7.99391e-06	rs76379382	7059	0.00281669	19.9335	European
	Chen Y		GCST90199630	16	20568350	T	A	0.0235728	0.461097	0.0539542	1.2734e-17	rs59532339	7059	0.0102405	73.0148	European
	Chen Y		GCST90199630	16	20589290	T	C	0.0315558	0.225688	0.0462149	1.04254e-06	rs7196912	7059	0.00336701	23.8413	European
	Chen Y		GCST90199630	16	80540228	C	T	0.0125871	0.358611	0.0731176	9.36257e-07	rs188124348	7059	0.00339612	24.0481	European
	Chen Y		GCST90199630	18	27277604	A	G	0.034759	-0.199229	0.0444659	7.44695e-06	rs16943430	7059	0.00283579	20.0691	European
	Chen Y		GCST90199630	18	72270169	C	T	0.966004	-0.206029	0.0456208	6.2986e-06	rs6566598	7059	0.00288094	20.3896	European
	Chen Y		GCST90199630	20	60269481	T	C	0.0241775	0.241913	0.052514	4.09221e-06	rs117291585	7059	0.00299724	21.2151	European
	Chen Y		GCST90199630	22	42383012	C	T	0.356179	0.0763559	0.0171254	8.24826e-06	rs1057157	7059	0.00280827	19.8738	European
	Chen Y	3-methyl-2-oxovalerate levels	GCST90199631	2	29743514	C	T	0.840543	0.0910083	0.0204779	8.82143e-06	rs6754181	8257	0.00238633	19.7463	European
	Chen Y		GCST90199631	4	88307231	C	T	0.497027	0.0791272	0.0148481	9.86958e-08	rs7660693	8257	0.00342765	28.3926	European
	Chen Y		GCST90199631	5	60325998	C	T	0.0806922	-0.12259	0.0272328	6.74582e-06	rs77291466	8257	0.00244815	20.2591	European
	Chen Y		GCST90199631	5	93478693	T	C	0.0128564	0.295968	0.065473	6.17051e-06	rs12716450	8257	0.00246871	20.4296	European
	Chen Y		GCST90199631	6	41524417	C	T	0.148723	-0.0947061	0.0213272	8.96987e-06	rs34372879	8257	0.00238248	19.7144	European
	Chen Y		GCST90199631	6	156517427	C	A	0.0606153	-0.154962	0.0310005	5.77179e-07	rs56107485	8257	0.00301702	24.9809	European
	Chen Y		GCST90199631	8	134040089	A	G	0.101178	-0.110404	0.0244676	6.41459e-06	rs62524533	8257	0.00245977	20.3555	European
	Chen Y		GCST90199631	9	14739182	A	C	0.0067402	-0.411296	0.091854	7.54471e-06	rs183718435	8257	0.00242235	20.0451	European
	Chen Y		GCST90199631	9	83720430	T	A	0.752536	-0.0841116	0.0179331	2.72804e-06	rs11791075	8257	0.00265719	21.9936	European
	Chen Y		GCST90199631	11	36050283	T	C	0.159259	0.101193	0.0201862	5.35894e-07	rs58729469	8257	0.00303424	25.1239	European
	Chen Y		GCST90199631	12	24284993	T	C	0.0102986	-0.347476	0.0734813	2.2589e-06	rs145992024	8257	0.00270084	22.3558	European
	Chen Y		GCST90199631	14	25575454	G	A	0.026332	-0.220081	0.0468793	2.67075e-06	rs142461926	8257	0.00266209	22.0342	European
	Chen Y		GCST90199631	14	28618182	G	A	0.0274457	0.209966	0.0460722	5.18093e-06	rs116943713	8257	0.00250904	20.7642	European
	Chen Y		GCST90199631	17	34165541	C	G	0.00644455	-0.420915	0.0935419	6.80344e-06	rs142174598	8257	0.00244619	20.2428	European
	Chen Y		GCST90199631	18	10810833	T	C	0.0472576	-0.177185	0.0350913	4.43549e-07	rs77876488	8257	0.00307818	25.4888	European
	Chen Y		GCST90199631	20	858872	C	G	0.962906	-0.215685	0.0396894	5.50013e-08	rs6055350	8257	0.00356384	29.5247	European
	Chen Y		GCST90199631	21	40394897	A	G	0.0331267	-0.187799	0.0414491	5.87507e-06	rs58693102	8257	0.00248002	20.5235	European
	Chen Y	Tartarate levels	GCST90199632	1	83175694	A	G	0.0721524	-0.149526	0.0320676	3.11891e-06	rs116626434	7099	0.00305334	21.7359	European
	Chen Y		GCST90199632	1	175616377	A	C	0.0301043	0.236427	0.0486249	1.16058e-06	rs79983252	7099	0.00331922	23.6349	European
	Chen Y		GCST90199632	2	25955752	C	T	0.0178748	0.285026	0.0624394	4.9989e-06	rs138430505	7099	0.00292672	20.8319	European
	Chen Y		GCST90199632	2	101829183	T	C	0.032701	-0.223964	0.0470413	1.92634e-06	rs17026163	7099	0.00318285	22.6608	European
	Chen Y		GCST90199632	2	139887135	G	A	0.0701345	-0.145169	0.032432	7.60113e-06	rs75583177	7099	0.00281436	20.0299	European
	Chen Y		GCST90199632	2	199095080	T	C	0.02066	-0.267429	0.0587195	5.2548e-06	rs76501568	7099	0.00291332	20.7362	European
	Chen Y		GCST90199632	3	177836416	A	G	0.621953	0.0825424	0.0175787	2.65821e-06	rs13089230	7099	0.00309626	22.0424	European
	Chen Y		GCST90199632	4	4718728	G	A	0.340258	0.0814848	0.0176888	4.09376e-06	rs10004542	7099	0.00298032	21.2146	European
	Chen Y		GCST90199632	5	74552072	T	C	0.28972	0.087711	0.0186612	2.59941e-06	rs298392	7099	0.00310229	22.0855	European
	Chen Y		GCST90199632	6	31883030	C	T	0.0492451	-0.170179	0.0381431	8.13534e-06	rs115272033	7099	0.00279619	19.9002	European
	Chen Y		GCST90199632	6	73615534	C	T	0.386617	-0.0783007	0.0170337	4.2902e-06	rs628038	7099	0.00296774	21.1247	European
	Chen Y		GCST90199632	6	162299162	T	C	0.0976838	-0.130904	0.0285309	4.47212e-06	rs10945808	7099	0.00295659	21.0452	European
	Chen Y		GCST90199632	7	95586935	G	A	0.344838	-0.0826258	0.0178465	3.65988e-06	rs10247649	7099	0.00301036	21.429	European
	Chen Y		GCST90199632	7	127307984	T	A	0.0112878	0.368352	0.0789907	3.11275e-06	rs143000803	7099	0.00305386	21.7396	European
	Chen Y		GCST90199632	8	3339388	A	G	0.0595121	-0.157832	0.0354548	8.52127e-06	rs117483011	7099	0.00278376	19.8115	European
	Chen Y		GCST90199632	8	113913215	A	T	0.56753	-0.0762559	0.0170977	8.19549e-06	rs2468877	7099	0.00279421	19.8861	European
	Chen Y		GCST90199632	11	77121326	T	C	0.0106022	-0.373738	0.0817952	4.89608e-06	rs142959592	7099	0.00293229	20.8716	European
	Chen Y		GCST90199632	15	58376202	A	G	0.0184793	-0.318661	0.0614021	2.10597e-07	rs77798428	7099	0.00377963	26.9258	European
	Chen Y		GCST90199632	17	70342880	G	C	0.00388473	0.608221	0.134166	5.80553e-06	rs142997067	7099	0.00288659	20.5454	European
	Chen Y		GCST90199632	18	8592790	A	G	0.184827	-0.0971868	0.0214343	5.78302e-06	rs9948951	7099	0.00288764	20.5529	European
	Chen Y		GCST90199632	18	62365105	T	C	0.029224	0.228649	0.0493121	3.53868e-06	rs141660852	7099	0.0030194	21.4936	European
	Chen Y		GCST90199632	21	22839328	T	C	0.010688	0.370018	0.0815327	5.67156e-06	rs146593632	7099	0.00289286	20.5902	European
	Chen Y		GCST90199632	21	27170812	C	T	0.0322306	-0.210344	0.047106	7.99472e-06	rs540278823	7099	0.00280087	19.9336	European
	Chen Y	Suberate (C8-DC) levels	GCST90199633	1	107260564	A	G	0.0101441	0.37263	0.0837642	8.64482e-06	rs145406199	6902	0.00285904	19.7839	European
	Chen Y		GCST90199633	2	58162047	T	A	0.068549	-0.165088	0.0330302	5.79013e-07	rs848290	6902	0.00360632	24.9737	European
	Chen Y		GCST90199633	2	208748506	T	C	0.0547126	-0.167962	0.0363969	3.9362e-06	rs189725310	6902	0.00307596	21.2896	European
	Chen Y		GCST90199633	3	24740196	A	G	0.223816	-0.0876962	0.0198179	9.63944e-06	rs7616744	6902	0.00282905	19.5758	European
	Chen Y		GCST90199633	3	73318930	T	C	0.0297142	0.218723	0.0493421	9.30183e-06	rs11705994	6902	0.00283886	19.6439	European
	Chen Y		GCST90199633	4	4592747	T	C	0.144896	0.108829	0.023723	4.48615e-06	rs4689177	6902	0.00303986	21.039	European
	Chen Y		GCST90199633	4	31925736	G	T	0.0233082	0.266628	0.0551228	1.31829e-06	rs34357043	6902	0.00337835	23.3896	European
	Chen Y		GCST90199633	4	47852756	T	C	0.965304	0.200323	0.0453191	9.85766e-06	rs4695288	6902	0.00282291	19.5332	European
	Chen Y		GCST90199633	4	101864890	G	A	0.0359116	0.199278	0.0447114	8.31185e-06	rs78440527	6902	0.00286985	19.859	European
	Chen Y		GCST90199633	4	116858781	C	T	0.609542	0.0800086	0.0170477	2.68944e-06	rs10008401	6902	0.00318114	22.0199	European
	Chen Y		GCST90199633	5	165978223	G	A	0.172813	0.0991772	0.0219344	6.13931e-06	rs9313297	6902	0.00295333	20.4384	European
	Chen Y		GCST90199633	6	8236962	A	G	0.229681	-0.0894199	0.0200898	8.54658e-06	rs9406110	6902	0.00286218	19.8057	European
	Chen Y		GCST90199633	6	18011466	T	C	0.0202821	-0.273918	0.059083	3.54953e-06	rs539316238	6902	0.00310449	21.4877	European
	Chen Y		GCST90199633	6	79684023	G	C	0.119895	0.121756	0.025941	2.68478e-06	rs6923178	6902	0.00318162	22.0233	European
	Chen Y		GCST90199633	6	106686831	C	T	0.011276	-0.366135	0.0791195	3.69883e-06	rs6914551	6902	0.00309311	21.4087	European
	Chen Y		GCST90199633	6	163922203	C	A	0.0572184	0.161019	0.0364413	9.93437e-06	rs141183746	6902	0.00282075	19.5182	European
	Chen Y		GCST90199633	7	3235891	C	T	0.0453877	-0.193637	0.0395206	9.60098e-07	rs17738405	6902	0.00346615	23.9996	European
	Chen Y		GCST90199633	7	106007929	G	T	0.0147642	0.336938	0.0697181	1.34585e-06	rs146529314	6902	0.00337261	23.3498	European
	Chen Y		GCST90199633	8	108977705	A	G	0.0145645	0.308493	0.0695392	9.15411e-06	rs140580838	6902	0.00284328	19.6746	European
	Chen Y		GCST90199633	9	16581529	C	G	0.00217928	0.798698	0.178207	7.40014e-06	rs148863405	6902	0.00290187	20.0812	European
	Chen Y		GCST90199633	9	135788065	G	C	0.250852	-0.0955533	0.0196317	1.13142e-06	rs12555229	6902	0.00342068	23.6837	European
	Chen Y		GCST90199633	11	8649229	T	C	0.0284364	-0.227287	0.0499103	5.26594e-06	rs35904890	6902	0.00299565	20.7321	European
	Chen Y		GCST90199633	14	70111694	G	A	0.759084	-0.0922378	0.0196709	2.74475e-06	rs11158833	6902	0.00317551	21.9808	European
	Chen Y		GCST90199633	16	23857673	A	G	0.0147465	0.336072	0.0690214	1.12109e-06	rs72777931	6902	0.00342321	23.7013	European
	Chen Y		GCST90199633	17	75889724	T	C	0.230903	-0.0957862	0.0197795	1.28083e-06	rs1551619	6902	0.00338631	23.445	European
	Chen Y		GCST90199633	18	44998209	G	A	0.0142545	0.30721	0.0691456	8.87382e-06	rs117499033	6902	0.00285185	19.734	European
	Chen Y		GCST90199633	22	22277644	A	G	0.00922782	-0.399312	0.0879247	5.58496e-06	rs191920017	6902	0.00297942	20.6194	European
	Chen Y	5-hydroxylysine levels	GCST90199634	1	14402942	T	C	0.0148944	0.281865	0.0631701	8.11986e-06	rs139663065	8128	0.0024435	19.9045	European
	Chen Y		GCST90199634	1	17851418	A	G	0.0170546	0.292762	0.0593343	8.05186e-07	rs55700529	8128	0.00298631	24.3395	European
	Chen Y		GCST90199634	1	234308092	A	G	0.0116681	0.322064	0.0713328	6.333e-06	rs76751577	8128	0.00250169	20.3798	European
	Chen Y		GCST90199634	2	179875859	G	T	0.0250279	-0.215533	0.0487937	9.99777e-06	rs78818599	8128	0.00239483	19.5071	European
	Chen Y		GCST90199634	2	216664687	C	T	0.0234238	0.230094	0.0513898	7.55513e-06	rs9341222	8128	0.00246039	20.0424	European
	Chen Y		GCST90199634	3	30096963	T	C	0.0119106	0.387083	0.0705729	4.13767e-08	rs144429282	8128	0.0036876	30.0764	European
	Chen Y		GCST90199634	4	30325758	A	G	0.0455162	0.176873	0.0364889	1.25139e-06	rs12499749	8128	0.00288247	23.4906	European
	Chen Y		GCST90199634	4	72366734	T	C	0.00972787	0.347685	0.0782868	8.94701e-06	rs75233276	8128	0.0024208	19.7191	European
	Chen Y		GCST90199634	6	9542333	G	A	0.708369	-0.0818991	0.0168315	1.13978e-06	rs1040519	8128	0.00290446	23.6704	European
	Chen Y		GCST90199634	6	113238996	A	G	0.405292	-0.0735292	0.0164301	7.63159e-06	rs1330804	8128	0.00245803	20.0231	European
	Chen Y		GCST90199634	8	32271206	C	T	0.00837335	0.397814	0.0842519	2.33854e-06	rs73248769	8128	0.00273544	22.2892	European
	Chen Y		GCST90199634	8	138372606	T	C	0.150779	-0.0978899	0.0214524	5.03982e-06	rs73429419	8128	0.00255523	20.817	European
	Chen Y		GCST90199634	8	141957630	G	A	0.014046	0.286413	0.0645828	9.21479e-06	rs117462872	8128	0.0024139	19.6628	European
	Chen Y		GCST90199634	9	81810718	T	G	0.0116409	0.320974	0.0719087	8.05839e-06	rs140233308	8128	0.00244529	19.9191	European
	Chen Y		GCST90199634	10	14019697	A	G	0.0257376	-0.215444	0.0485076	8.93524e-06	rs999856	8128	0.0024211	19.7216	European
	Chen Y		GCST90199634	12	61025502	C	T	0.212153	0.085716	0.0188366	5.35153e-06	rs10877499	8128	0.00254115	20.702	European
	Chen Y		GCST90199634	12	96510327	C	G	0.0998263	0.113555	0.0256097	9.24784e-06	rs41322846	8128	0.00241307	19.6561	European
	Chen Y		GCST90199634	12	124503617	C	T	0.00309636	0.625391	0.138228	6.05779e-06	rs532070914	8128	0.00251209	20.4647	European
	Chen Y		GCST90199634	13	29933975	T	A	0.103335	0.112287	0.025189	8.28197e-06	rs661331	8128	0.00243889	19.8669	European
	Chen Y		GCST90199634	13	41641427	T	C	0.424131	0.0752854	0.0158196	1.94553e-06	rs17533872	8128	0.00277868	22.6425	European
	Chen Y		GCST90199634	13	86458070	T	C	0.764257	-0.0811985	0.0181157	7.38717e-06	rs1502069	8128	0.00246564	20.0853	European
	Chen Y		GCST90199634	13	108973515	C	T	0.664775	-0.0752947	0.0165065	5.07846e-06	rs9559451	8128	0.00255343	20.8023	European
	Chen Y		GCST90199634	14	72465045	C	G	0.0878938	-0.124927	0.0272675	4.61627e-06	rs3819547	8128	0.00257584	20.9853	European
	Chen Y		GCST90199634	15	78417591	A	T	0.0158799	0.610277	0.0609732	1.39229e-23	rs58374597	8128	0.0121751	100.154	European
	Chen Y		GCST90199634	15	78508074	A	G	0.973048	0.266767	0.0475445	2.01281e-08	rs6495304	8128	0.00385834	31.4743	European
	Chen Y		GCST90199634	15	78533575	G	A	0.0990508	0.578606	0.0249628	7.46543e-119	rs3885951	8128	0.0620009	537.121	European
	Chen Y		GCST90199634	15	78966596	G	A	0.0289046	0.227003	0.0458676	7.45581e-07	rs74582811	8128	0.00300442	24.4875	European
	Chen Y		GCST90199634	15	98630252	C	T	0.387751	0.070543	0.0157671	7.67443e-06	rs12901358	8128	0.0024567	20.0123	European
	Chen Y		GCST90199634	16	87637966	C	G	0.0498823	0.161297	0.0354213	5.27173e-06	rs113983401	8128	0.00254468	20.7308	European
	Chen Y		GCST90199634	22	22766918	A	G	0.00284936	-0.663355	0.14407	4.13661e-06	rs115469488	8128	0.00260154	21.1952	European
	Chen Y	3-phenylpropionate hydrocinnamate levels	GCST90199635	1	156527256	T	C	0.0178844	-0.304207	0.0586874	2.1775e-07	rs191187061	7925	0.00337893	26.862	European
	Chen Y		GCST90199635	1	204454067	A	G	0.0250225	-0.238964	0.0506661	2.40006e-06	rs112307471	7925	0.00279907	22.2393	European
	Chen Y		GCST90199635	1	246124049	T	C	0.0257673	-0.219819	0.0494675	8.84241e-06	rs75223710	7925	0.00248548	19.7415	European
	Chen Y		GCST90199635	2	28328582	C	T	0.0041228	-0.550427	0.120275	4.73054e-06	rs145409686	7925	0.00263574	20.9382	European
	Chen Y		GCST90199635	2	133697804	C	T	0.194635	0.0909404	0.0194777	3.02745e-06	rs17767728	7925	0.00274313	21.7936	European
	Chen Y		GCST90199635	2	224858109	T	C	0.0724275	0.150663	0.0304065	7.23414e-07	rs74432647	7925	0.00308843	24.5454	European
	Chen Y		GCST90199635	3	43525745	G	T	0.0557029	-0.150826	0.0340435	9.40626e-06	rs78674307	7925	0.00247065	19.6234	European
	Chen Y		GCST90199635	3	110665898	T	C	0.0208412	0.249552	0.0549664	5.62337e-06	rs77831208	7925	0.00259418	20.6071	European
	Chen Y		GCST90199635	4	46001728	T	C	0.0137168	-0.29344	0.0662578	9.47782e-06	rs187719086	7925	0.00246883	19.609	European
	Chen Y		GCST90199635	4	86073341	T	C	0.0945706	-0.121342	0.0264241	4.38776e-06	rs146175767	7925	0.0026538	21.082	European
	Chen Y		GCST90199635	5	27584519	T	C	0.0094268	0.400938	0.0799895	5.37602e-07	rs116511059	7925	0.0031602	25.1176	European
	Chen Y		GCST90199635	6	79617290	G	A	0.230375	0.0825426	0.0184542	7.71921e-06	rs73478203	7925	0.00251809	20.0012	European
	Chen Y		GCST90199635	7	5766027	G	A	0.0130043	-0.340237	0.0690333	8.28252e-07	rs147941428	7925	0.00305575	24.2849	European
	Chen Y		GCST90199635	9	3389660	A	G	0.0526149	0.170526	0.0347529	9.25742e-07	rs13283163	7925	0.00302888	24.0707	European
	Chen Y		GCST90199635	11	23891620	T	C	0.0739347	-0.143423	0.0298661	1.56938e-06	rs141685561	7925	0.00290148	23.0553	European
	Chen Y		GCST90199635	11	109407701	G	A	0.448059	-0.0760014	0.016068	2.24527e-06	rs2186671	7925	0.00281511	22.3671	European
	Chen Y		GCST90199635	13	22714494	C	G	0.359614	-0.0736478	0.01656	8.69424e-06	rs9510299	7925	0.00248953	19.7738	European
	Chen Y		GCST90199635	13	84382959	T	C	0.042993	-0.195098	0.03888	5.2225e-07	rs79970883	7925	0.0031672	25.1735	European
	Chen Y		GCST90199635	14	48833025	A	G	0.00782144	-0.402137	0.0883872	5.37163e-06	rs112423294	7925	0.00260518	20.6947	European
	Chen Y		GCST90199635	16	1189810	A	G	0.00898891	-0.396283	0.0827237	1.6642e-06	rs12929353	7925	0.00288733	22.9425	European
	Chen Y		GCST90199635	16	20426589	G	A	0.0199163	-0.27871	0.0551887	4.41503e-07	rs148153141	7925	0.00320782	25.4974	European
	Chen Y		GCST90199635	16	20433373	T	C	0.0178774	0.294909	0.0587005	5.06156e-07	rs34927101	7925	0.00317477	25.2338	European
	Chen Y		GCST90199635	17	12879352	T	C	0.168677	-0.105084	0.0220071	1.7969e-06	rs62058082	7925	0.0028688	22.7949	European
	Chen Y		GCST90199635	18	1098668	C	T	0.00914634	0.368503	0.0824753	7.89377e-06	rs112264683	7925	0.00251271	19.9583	European
	Chen Y		GCST90199635	18	51743877	G	A	0.136043	0.104011	0.0231405	6.96524e-06	rs10073658	7925	0.00254278	20.1978	European
	Chen Y		GCST90199635	19	14838555	G	A	0.0216392	-0.240823	0.0541185	8.59042e-06	rs143985394	7925	0.00249242	19.7968	European
	Chen Y		GCST90199635	20	40610096	G	A	0.253933	-0.0994662	0.0192108	2.24745e-07	rs4812445	7925	0.00337128	26.801	European
	Chen Y	Kynurenine levels	GCST90199636	1	63194695	C	T	0.042129	-0.180183	0.036929	1.06523e-06	rs9988529	8244	0.0028794	23.8006	European
	Chen Y		GCST90199636	1	75842746	A	G	0.0418438	-0.166018	0.0368091	6.4752e-06	rs79435381	8244	0.00246145	20.3374	European
	Chen Y		GCST90199636	1	241550102	T	C	0.246402	0.130031	0.0171027	2.89497e-14	rs61825638	8244	0.00696293	57.7908	European
	Chen Y		GCST90199636	2	137960969	A	G	0.0356445	0.178987	0.0395664	6.07661e-06	rs55709807	8244	0.00247614	20.459	European
	Chen Y		GCST90199636	3	141940670	A	T	0.842367	0.0964971	0.0204102	2.26858e-06	rs6440053	8244	0.00270408	22.3475	European
	Chen Y		GCST90199636	3	184219831	C	T	0.147783	0.0994985	0.0206581	1.46142e-06	rs9821445	8244	0.00280604	23.1925	European
	Chen Y		GCST90199636	5	13501913	A	G	0.0110504	-0.322608	0.0709539	5.44861e-06	rs116794445	8244	0.00250134	20.6677	European
	Chen Y		GCST90199636	5	173639728	T	C	0.0812102	-0.123617	0.0269608	4.53863e-06	rs10516101	8244	0.00254359	21.0177	European
	Chen Y		GCST90199636	6	52270924	T	G	0.0553582	0.148969	0.0327399	5.36261e-06	rs17240098	8244	0.00250501	20.6982	European
	Chen Y		GCST90199636	7	105966054	A	T	0.297359	-0.0741746	0.0165025	6.96562e-06	rs17287314	8244	0.00244461	20.1979	European
	Chen Y		GCST90199636	8	39947074	T	C	0.372432	-0.092585	0.0153069	1.4614e-09	rs10216901	8244	0.0044182	36.5764	European
	Chen Y		GCST90199636	8	127356687	A	C	0.137167	0.101148	0.0215999	2.83001e-06	rs55879891	8244	0.00265289	21.9233	European
	Chen Y		GCST90199636	9	130403493	A	C	0.0752681	0.135722	0.0286233	2.11975e-06	rs72761290	8244	0.00271982	22.4779	European
	Chen Y		GCST90199636	10	55140633	C	A	0.971072	-0.21192	0.0450635	2.56748e-06	rs6481144	8244	0.00267542	22.11	European
	Chen Y		GCST90199636	10	104214575	C	A	0.22765	-0.0787528	0.0174501	6.39098e-06	rs10883982	8244	0.00246449	20.3625	European
	Chen Y		GCST90199636	12	13367062	C	G	0.0566212	-0.145349	0.0321909	6.32541e-06	rs11055387	8244	0.00246688	20.3823	European
	Chen Y		GCST90199636	12	111446804	C	T	0.513669	-0.108142	0.0148104	2.83947e-13	rs3184504	8244	0.00642566	53.3028	European
	Chen Y		GCST90199636	14	84718587	A	T	0.0423521	-0.194072	0.0374159	2.13841e-07	rs75973738	8244	0.00325282	26.8973	European
	Chen Y		GCST90199636	14	94546420	A	T	0.112435	-0.105966	0.0235442	6.77162e-06	rs35223481	8244	0.0024511	20.2516	European
	Chen Y		GCST90199636	16	20355488	T	C	0.180459	-0.103406	0.0193124	8.58377e-08	rs9933330	8244	0.00346556	28.6625	European
	Chen Y		GCST90199636	16	75786534	A	G	0.0546991	-0.144555	0.0325854	9.15605e-06	rs72789484	8244	0.00238148	19.675	European
	Chen Y		GCST90199636	16	87784963	A	G	0.287217	-0.107927	0.0164258	5.01151e-11	rs6540080	8244	0.00520956	43.162	European
	Chen Y		GCST90199636	16	87844466	A	C	0.265349	0.205627	0.0165261	1.53431e-35	rs4843270	8244	0.0184332	154.78	European
	Chen Y		GCST90199636	17	36834695	G	C	0.37961	0.0692728	0.0155536	8.43552e-06	rs9909552	8244	0.00240039	19.8316	European
	Chen Y		GCST90199636	22	49143607	A	G	0.311375	0.071803	0.0160729	7.92019e-06	rs34519073	8244	0.00241495	19.9522	European
	Chen Y	N-acetylglutamate levels	GCST90199637	1	166530566	A	G	0.31028	-0.0833283	0.0173446	1.55314e-06	rs12070599	7802	0.00294963	23.0752	European
	Chen Y		GCST90199637	2	3293263	A	C	0.0725952	0.132736	0.0296366	7.50724e-06	rs79132971	7802	0.00256448	20.0544	European
	Chen Y		GCST90199637	2	73650092	A	G	0.224014	0.123014	0.0183105	1.83992e-11	rs10168931	7802	0.00575172	45.1229	European
	Chen Y		GCST90199637	3	52078217	A	C	0.0103166	0.395956	0.0769657	2.68117e-07	rs148804382	7802	0.00338083	26.4599	European
	Chen Y		GCST90199637	4	157967616	C	T	0.0402336	0.178385	0.0390113	4.81571e-06	rs76105072	7802	0.00267281	20.9038	European
	Chen Y		GCST90199637	5	64819753	A	G	0.0103212	0.36491	0.0767441	1.98548e-06	rs186654219	7802	0.00288947	22.6032	European
	Chen Y		GCST90199637	6	77383611	C	T	0.0110081	-0.329606	0.0734255	7.15653e-06	rs187543759	7802	0.00257614	20.1458	European
	Chen Y		GCST90199637	6	100362746	C	T	0.723072	-0.0805091	0.0174765	4.09071e-06	rs10872573	7802	0.00271266	21.2163	European
	Chen Y		GCST90199637	7	118109730	G	T	0.0133051	-0.297994	0.0670282	8.75659e-06	rs148895950	7802	0.00252694	19.7601	European
	Chen Y		GCST90199637	8	58487627	C	A	0.191407	0.087937	0.0197421	8.41709e-06	rs10957056	7802	0.00253657	19.8356	European
	Chen Y		GCST90199637	9	14712674	G	A	0.0158761	0.279475	0.0616153	5.73854e-06	rs116233634	7802	0.00263002	20.5683	European
	Chen Y		GCST90199637	9	26390175	A	T	0.0556449	0.155318	0.0339765	4.84654e-06	rs12554315	7802	0.00267128	20.8918	European
	Chen Y		GCST90199637	9	105978380	A	G	0.567883	-0.0726878	0.0157023	3.67215e-06	rs4336667	7802	0.00273905	21.4232	European
	Chen Y		GCST90199637	9	127531312	G	A	0.820119	0.0912856	0.0200603	5.35021e-06	rs2265815	7802	0.00264711	20.7023	European
	Chen Y		GCST90199637	10	74229994	T	C	0.752636	-0.0883667	0.017702	5.97844e-07	rs10762589	7802	0.00318377	24.9127	European
	Chen Y		GCST90199637	10	86543369	C	T	0.96381	-0.205145	0.0419759	1.02278e-06	rs2803552	7802	0.00305203	23.8787	European
	Chen Y		GCST90199637	13	41455862	C	T	0.0195022	-0.261085	0.0554528	2.49863e-06	rs60665648	7802	0.00283321	22.1618	European
	Chen Y		GCST90199637	14	70529167	C	T	0.155615	0.0944413	0.0212157	8.52813e-06	rs7154858	7802	0.00253339	19.8106	European
	Chen Y		GCST90199637	17	43990158	T	C	0.256755	-0.0796679	0.017735	7.05164e-06	rs28690110	7802	0.00257974	20.174	European
	Chen Y		GCST90199637	20	46598884	C	T	0.187765	0.116341	0.01969	3.44954e-09	rs10854172	7802	0.00445481	34.903	European
	Chen Y	Glycerol 3-phosphate levels	GCST90199638	1	20713817	C	T	0.0394383	0.193643	0.0400346	1.31888e-06	rs72650882	8201	0.00284465	23.3898	European
	Chen Y		GCST90199638	1	21378351	C	T	0.344183	-0.104833	0.0165102	2.15937e-10	rs56704741	8201	0.00489209	40.3075	European
	Chen Y		GCST90199638	1	21563267	A	G	0.0133024	0.321236	0.0677323	2.10864e-06	rs149344982	8201	0.00273527	22.488	European
	Chen Y		GCST90199638	1	21569132	T	A	0.943146	0.448805	0.0333781	3.24475e-41	rs1780318	8201	0.0215702	180.753	European
	Chen Y		GCST90199638	1	39602239	G	C	0.12601	-0.110939	0.0235356	2.43304e-06	rs6695630	8201	0.00270194	22.2132	European
	Chen Y		GCST90199638	1	158472466	C	G	0.0129099	0.330102	0.0688063	1.6062e-06	rs138201625	8201	0.0027987	23.0109	European
	Chen Y		GCST90199638	1	240441410	A	G	0.0445551	0.170339	0.0376776	6.15552e-06	rs16840029	8201	0.00248607	20.4341	European
	Chen Y		GCST90199638	2	29222247	T	C	0.0168581	0.269297	0.0591747	5.34198e-06	rs72852030	8201	0.002519	20.7055	European
	Chen Y		GCST90199638	2	207084178	T	C	0.0174881	-0.283142	0.059454	1.91329e-06	rs149000340	8201	0.00275791	22.6746	European
	Chen Y		GCST90199638	3	324356	G	T	0.289002	0.0765529	0.0172667	9.26914e-06	rs162416	8201	0.0023911	19.6516	European
	Chen Y		GCST90199638	4	108745728	T	C	0.166028	0.0971709	0.0213914	5.5584e-06	rs113971921	8201	0.00250978	20.6295	European
	Chen Y		GCST90199638	4	184336884	T	C	0.0279306	-0.213038	0.0470789	6.03565e-06	rs79393239	8201	0.00249064	20.4718	European
	Chen Y		GCST90199638	5	177500083	T	C	0.519666	-0.0731129	0.0158083	3.74668e-06	rs337370	8201	0.00260147	21.3851	European
	Chen Y		GCST90199638	6	76893247	G	A	0.0235791	-0.236422	0.0500149	2.27834e-06	rs143671553	8201	0.00271724	22.3394	European
	Chen Y		GCST90199638	6	112661622	T	C	0.0158449	-0.281275	0.06139	4.6107e-06	rs118174096	8201	0.00255323	20.9875	European
	Chen Y		GCST90199638	6	159442131	C	T	0.171541	-0.0959369	0.0210023	4.92582e-06	rs4709324	8201	0.00253786	20.8608	European
	Chen Y		GCST90199638	7	154196642	T	C	0.0389125	-0.18358	0.0411328	8.07826e-06	rs6945869	8201	0.002423	19.9144	European
	Chen Y		GCST90199638	8	60876009	G	T	0.455985	0.0779824	0.015705	6.85374e-07	rs3750309	8201	0.00299741	24.6497	European
	Chen Y		GCST90199638	10	109776626	T	C	0.12587	-0.115058	0.0235144	9.92606e-07	rs12770630	8201	0.00291094	23.9365	European
	Chen Y		GCST90199638	10	120249022	T	G	0.0451781	0.167422	0.0374675	7.87849e-06	rs118152300	8201	0.00242881	19.9623	European
	Chen Y		GCST90199638	11	80347492	G	C	0.0231351	0.248377	0.0518527	1.66738e-06	rs73499488	8201	0.00278997	22.939	European
	Chen Y		GCST90199638	11	98185552	C	G	0.0240741	0.229614	0.0511828	7.25222e-06	rs11603769	8201	0.00244803	20.1207	European
	Chen Y		GCST90199638	11	107383264	C	G	0.005377	0.488462	0.106255	4.28443e-06	rs117110311	8201	0.00257027	21.1279	European
	Chen Y		GCST90199638	12	97298167	C	A	0.140581	-0.0992173	0.022321	8.78797e-06	rs7968044	8201	0.00240345	19.7534	European
	Chen Y		GCST90199638	12	125321224	G	A	0.180152	0.0914908	0.0201541	5.63715e-06	rs75198564	8201	0.00250652	20.6026	European
	Chen Y		GCST90199638	13	31418470	A	G	0.0285504	-0.217628	0.0465571	2.94778e-06	rs7319463	8201	0.00265727	21.845	European
	Chen Y		GCST90199638	16	7662319	T	C	0.108586	-0.113394	0.0249262	5.38568e-06	rs10521085	8201	0.00251714	20.6901	European
	Chen Y		GCST90199638	16	33920063	G	A	0.00853513	-0.424592	0.0873416	1.16631e-06	rs537609697	8201	0.00287333	23.6263	European
	Chen Y		GCST90199638	16	87361698	G	A	0.0567904	-0.148881	0.0334532	8.57032e-06	rs74622263	8201	0.00240929	19.8015	European
	Chen Y		GCST90199638	20	5516581	A	T	0.0223242	0.2955	0.0524575	1.76967e-08	rs186366783	8201	0.00385439	31.7244	European
	Chen Y		GCST90199638	20	42205095	C	G	0.00966006	0.354048	0.07965	8.78718e-06	rs186970614	8201	0.00240348	19.7536	European
	Chen Y	Imidazole lactate levels	GCST90199639	1	3687327	C	T	0.0864132	0.126601	0.0281066	6.65872e-06	rs3765719	8256	0.00245144	20.2839	European
	Chen Y		GCST90199639	1	53879416	A	C	0.0119251	0.317674	0.0703736	6.35844e-06	rs61774831	8256	0.00246209	20.3722	European
	Chen Y		GCST90199639	1	88252216	C	A	0.136264	-0.133215	0.0219505	1.28793e-09	rs490379	8256	0.00444135	36.8224	European
	Chen Y		GCST90199639	1	88944228	A	G	0.50267	0.397623	0.0144873	7.70378e-166	rs7530513	8256	0.0836136	753.118	European
	Chen Y		GCST90199639	1	89040410	A	G	0.382142	0.0769112	0.0155656	7.76861e-07	rs61798917	8256	0.00294846	24.4086	European
	Chen Y		GCST90199639	2	46142357	T	C	0.0697089	0.14342	0.0297498	1.42921e-06	rs7563086	8256	0.00280712	23.2352	European
	Chen Y		GCST90199639	3	12260963	T	C	0.795375	-0.086292	0.0187632	4.24526e-06	rs9878908	8256	0.00255533	21.1457	European
	Chen Y		GCST90199639	3	26721560	T	C	0.0195122	-0.248798	0.0546598	5.32028e-06	rs150565193	8256	0.00250322	20.7135	European
	Chen Y		GCST90199639	3	37065699	G	A	0.0127972	-0.300561	0.0670653	7.40785e-06	rs116793365	8256	0.00242686	20.08	European
	Chen Y		GCST90199639	3	50205849	G	A	0.0105506	-0.439015	0.0738951	2.8318e-09	rs145281230	8256	0.00425701	35.2876	European
	Chen Y		GCST90199639	4	3849751	C	G	0.255178	0.0844789	0.0176684	1.74121e-06	rs28410020	8256	0.00276141	22.8558	European
	Chen Y		GCST90199639	4	139202403	A	G	0.220711	-0.0871675	0.0184136	2.20296e-06	rs2315488	8256	0.00270698	22.4041	European
	Chen Y		GCST90199639	6	105879701	T	C	0.0722807	0.132911	0.0300497	9.73273e-06	rs72933650	8256	0.00236398	19.5585	European
	Chen Y		GCST90199639	6	106574147	C	T	0.0234716	-0.219653	0.0494957	9.08721e-06	rs72943057	8256	0.00237977	19.6895	European
	Chen Y		GCST90199639	7	54909022	T	C	0.0950995	0.116516	0.0256952	5.77319e-06	rs10277377	8256	0.00248438	20.5571	European
	Chen Y		GCST90199639	7	79487462	C	T	0.00729306	0.405513	0.0885376	4.64715e-06	rs149262976	8256	0.00253444	20.9724	European
	Chen Y		GCST90199639	8	19899808	A	G	0.399513	-0.0757838	0.0157461	1.48783e-06	rs1441770	8256	0.00279782	23.158	European
	Chen Y		GCST90199639	9	128836618	A	T	0.70863	0.0969957	0.0168381	8.38658e-09	rs2805103	8256	0.0040032	33.1752	European
	Chen Y		GCST90199639	10	92225957	T	C	0.0658858	0.137958	0.0306471	6.74724e-06	rs148327605	8256	0.00244839	20.2586	European
	Chen Y		GCST90199639	11	18334919	T	C	0.688358	0.107027	0.0165673	1.04616e-10	rs4150575	8256	0.00502949	41.7232	European
	Chen Y		GCST90199639	12	240132	T	C	0.651353	0.194878	0.0158871	1.37213e-34	rs10774021	8256	0.0178988	150.429	European
	Chen Y		GCST90199639	12	89073057	C	A	0.00444851	-0.504435	0.114153	9.9186e-06	rs146849590	8256	0.00235961	19.5223	European
	Chen Y		GCST90199639	16	58718562	T	C	0.0774033	0.714384	0.0271182	6.11518e-153	rs11076256	8256	0.077539	693.804	European
	Chen Y		GCST90199639	16	58781671	T	C	0.0475578	-0.312217	0.0355437	1.57688e-18	rs143277630	8256	0.0092593	77.1405	European
	Chen Y		GCST90199639	16	83825508	A	T	0.0392564	-0.173245	0.0390076	8.94059e-06	rs183176218	8256	0.00238351	19.7205	European
	Chen Y		GCST90199639	17	82233472	T	C	0.434368	-0.107145	0.0153104	2.59273e-12	rs12601778	8256	0.00589702	48.9627	European
	Chen Y		GCST90199639	19	43645748	T	C	0.0352009	0.184489	0.0415283	8.89242e-06	rs11672362	8256	0.00238477	19.7309	European
	Chen Y		GCST90199639	21	14966851	C	G	0.0999389	0.116801	0.0254704	4.52323e-06	rs2229742	8256	0.00254066	21.024	European
	Chen Y	4-guanidinobutanoate levels	GCST90199640	1	15487474	C	A	0.55384	-0.450808	0.0141416	1e-200	rs3737704	8144	0.110938	1015.97	European
	Chen Y		GCST90199640	1	16374298	A	G	0.508619	-0.0674824	0.014947	6.33838e-06	rs11260738	8144	0.0024966	20.3782	European
	Chen Y		GCST90199640	1	16416847	G	T	0.404815	0.0783759	0.01516	2.34219e-07	rs12145688	8144	0.00327119	26.7214	European
	Chen Y		GCST90199640	1	90159570	T	G	0.329111	-0.0749203	0.0161818	3.65841e-06	rs11580678	8144	0.00262522	21.4308	European
	Chen Y		GCST90199640	2	151848216	A	G	0.0592876	-0.14118	0.0313033	6.48089e-06	rs57389554	8144	0.00249141	20.3357	European
	Chen Y		GCST90199640	3	146791475	T	C	0.0385138	0.193902	0.039056	6.8796e-07	rs114708452	8144	0.00301744	24.6424	European
	Chen Y		GCST90199640	4	6543550	A	G	0.0549247	-0.159233	0.0326279	1.05939e-06	rs151040866	8144	0.00291596	23.8112	European
	Chen Y		GCST90199640	4	102267552	T	C	0.0736144	0.131282	0.0286355	4.54884e-06	rs13107325	8144	0.00257421	21.0133	European
	Chen Y		GCST90199640	5	97146631	T	C	0.300935	0.0747603	0.0167779	8.35456e-06	rs6556949	8144	0.00243204	19.85	European
	Chen Y		GCST90199640	5	112609807	G	A	0.961782	-0.179866	0.0385778	3.12531e-06	rs7380998	8144	0.00266212	21.7328	European
	Chen Y		GCST90199640	5	155810911	G	A	0.726177	0.0793781	0.0168637	2.51326e-06	rs13163650	8144	0.00271318	22.1508	European
	Chen Y		GCST90199640	6	89346157	A	G	0.0120779	-0.307334	0.06837	6.95176e-06	rs61287921	8144	0.002475	20.2015	European
	Chen Y		GCST90199640	7	134425414	G	A	0.467889	0.0669338	0.0149986	8.09437e-06	rs706151	8144	0.00243944	19.9105	European
	Chen Y		GCST90199640	8	24506353	T	G	0.0254143	0.220045	0.0478751	4.30212e-06	rs150629268	8144	0.00258726	21.1201	European
	Chen Y		GCST90199640	9	95736243	T	C	0.0768229	-0.128618	0.0280679	4.59712e-06	rs140852306	8144	0.00257174	20.9931	European
	Chen Y		GCST90199640	9	133589988	T	C	0.285195	0.0743765	0.0165161	6.69172e-06	rs11787780	8144	0.00248393	20.2745	European
	Chen Y		GCST90199640	11	12411139	C	T	0.0149686	-0.272225	0.0611352	8.47468e-06	rs72632963	8144	0.00242873	19.8229	European
	Chen Y		GCST90199640	12	246676	T	C	0.545855	0.0903542	0.0151665	2.56147e-09	rs7969761	8144	0.0043391	35.4829	European
	Chen Y		GCST90199640	14	41384425	A	G	0.0647691	0.139752	0.0309457	6.30045e-06	rs61991622	8144	0.00249799	20.3896	European
	Chen Y		GCST90199640	14	75023053	A	G	0.00786531	-0.392152	0.0846735	3.63311e-06	rs45622433	8144	0.00262684	21.4441	European
	Chen Y		GCST90199640	18	14342105	T	C	0.0345951	0.185925	0.0407482	5.04797e-06	rs112807038	8144	0.00254984	20.8138	European
	Chen Y		GCST90199640	18	21587191	C	T	0.138948	0.101923	0.021744	2.76668e-06	rs77951681	8144	0.00269065	21.9664	European
	Chen Y	Glucuronate levels	GCST90199641	1	53119153	T	G	0.118985	-0.106219	0.0234488	5.9031e-06	rs12092559	7988	0.00256219	20.5142	European
	Chen Y		GCST90199641	2	54160481	G	A	0.010158	0.349979	0.0761519	4.31095e-06	rs111273747	7988	0.00263717	21.1161	European
	Chen Y		GCST90199641	3	13141142	G	T	0.00899371	0.373006	0.0808908	4.00306e-06	rs140946796	7988	0.00265485	21.2581	European
	Chen Y		GCST90199641	5	72190958	T	C	0.252229	-0.0832245	0.0178383	3.07873e-06	rs1561398	7988	0.00271754	21.7614	European
	Chen Y		GCST90199641	5	126449075	T	C	0.215529	0.0882028	0.0192251	4.47738e-06	rs62391856	7988	0.00262813	21.0435	European
	Chen Y		GCST90199641	6	98429880	T	C	0.00679673	0.419107	0.0935382	7.44346e-06	rs9491556	7988	0.00250694	20.0707	European
	Chen Y		GCST90199641	8	37721648	G	A	0.0415035	0.185814	0.0381401	1.10542e-06	rs117910752	7988	0.00296256	23.7293	European
	Chen Y		GCST90199641	9	129612425	A	C	0.010653	0.336958	0.0744002	5.92643e-06	rs141615044	7988	0.00256125	20.5066	European
	Chen Y		GCST90199641	11	74381420	C	A	0.678023	0.0773381	0.0164678	2.64893e-06	rs10898981	7988	0.00275347	22.0499	European
	Chen Y		GCST90199641	12	56534866	T	C	0.0160574	-0.288782	0.0611897	2.36482e-06	rs189957470	7988	0.00278059	22.2677	European
	Chen Y		GCST90199641	12	108450527	C	T	0.220234	-0.0846334	0.0184289	4.38124e-06	rs6539427	7988	0.00263331	21.0851	European
	Chen Y		GCST90199641	14	101101893	T	A	0.426814	-0.071683	0.0156366	4.55502e-06	rs1959120	7988	0.00262403	21.0106	European
	Chen Y		GCST90199641	15	32792425	G	A	0.0314485	0.199795	0.0437976	5.07208e-06	rs12050756	7988	0.00259837	20.8046	European
	Chen Y		GCST90199641	21	17149914	T	C	0.0176136	0.264587	0.0586271	6.39044e-06	rs150551895	7988	0.00254329	20.3625	European
	Chen Y		GCST90199641	21	31524330	C	T	0.771942	0.0811601	0.0183015	9.22398e-06	rs7510321	7988	0.00245587	19.6609	European
	Chen Y		GCST90199641	21	42831393	G	T	0.0645404	-0.140286	0.031236	7.08371e-06	rs73231674	7988	0.00251875	20.1655	European
	Chen Y		GCST90199641	22	18070390	C	A	0.042454	0.16785	0.0379049	9.50326e-06	rs116932970	7988	0.00244878	19.6039	European
	Chen Y	Ribitol levels	GCST90199642	1	13580483	G	T	0.13437	-0.104901	0.0226947	3.79543e-06	rs3845611	8128	0.00262172	21.3601	European
	Chen Y		GCST90199642	1	25722122	T	C	0.0960564	0.117358	0.0259235	5.98024e-06	rs2744764	8128	0.00251513	20.4895	European
	Chen Y		GCST90199642	1	45585381	A	G	0.0538338	-0.603321	0.0335227	2.04224e-72	rs72688441	8128	0.0383234	323.826	European
	Chen Y		GCST90199642	1	184922992	C	T	0.0264037	0.222626	0.0482583	3.96485e-06	rs12144476	8128	0.00261149	21.2765	European
	Chen Y		GCST90199642	2	54360165	A	G	0.0113902	-0.331117	0.0720991	4.37895e-06	rs74995512	8128	0.00258818	21.0861	European
	Chen Y		GCST90199642	3	62130041	G	C	0.0200999	0.294562	0.0550166	8.60081e-08	rs13100424	8128	0.00351442	28.6589	European
	Chen Y		GCST90199642	3	169009292	A	G	0.792493	0.0920482	0.0191097	1.45859e-06	rs1420467	8128	0.00284643	23.1962	European
	Chen Y		GCST90199642	4	41028911	G	T	0.0358819	-0.190145	0.0417423	5.23327e-06	rs73248229	8128	0.0025464	20.7448	European
	Chen Y		GCST90199642	5	62246077	G	A	0.0059106	-0.516457	0.0995462	2.12436e-07	rs115232717	8128	0.00330065	26.9099	European
	Chen Y		GCST90199642	5	97927918	A	G	0.0533091	0.157601	0.034992	6.67078e-06	rs111534509	8128	0.00248951	20.2803	European
	Chen Y		GCST90199642	5	119601173	G	A	0.377822	-0.0721017	0.0158572	5.44296e-06	rs186730428	8128	0.00253718	20.6696	European
	Chen Y		GCST90199642	7	3631189	T	C	0.0110974	-0.331572	0.0738799	7.18982e-06	rs144424724	8128	0.00247198	20.1371	European
	Chen Y		GCST90199642	7	8248643	G	A	0.0478994	-0.164302	0.0363521	6.19202e-06	rs80012250	8128	0.00250699	20.423	European
	Chen Y		GCST90199642	7	157052597	C	A	0.263264	0.0788168	0.0175391	6.99747e-06	rs60688348	8128	0.00247834	20.1891	European
	Chen Y		GCST90199642	8	13054916	T	C	0.0350223	0.191571	0.0432535	9.46597e-06	rs77703857	8128	0.00240761	19.6115	European
	Chen Y		GCST90199642	8	14190551	A	G	0.0144704	0.307856	0.0648737	2.08033e-06	rs73217598	8128	0.00276295	22.5139	European
	Chen Y		GCST90199642	8	67846768	C	G	0.00939639	-0.405067	0.0804974	4.85273e-07	rs113682909	8128	0.00310567	25.3153	European
	Chen Y		GCST90199642	9	129603702	C	G	0.355675	-0.0781457	0.0165737	2.41664e-06	rs2186050	8128	0.00272773	22.2262	European
	Chen Y		GCST90199642	10	18476449	T	C	0.0109313	0.334271	0.0744908	7.20911e-06	rs142220999	8128	0.00247135	20.1319	European
	Chen Y		GCST90199642	10	68178595	T	C	0.170385	0.0970626	0.0205295	2.268e-06	rs7903429	8128	0.00274265	22.3481	European
	Chen Y		GCST90199642	11	105893774	C	T	0.015144	0.301156	0.0631777	1.87162e-06	rs117587050	8128	0.00278779	22.7169	European
	Chen Y		GCST90199642	12	4758793	C	T	0.132946	-0.117677	0.0227397	2.27943e-07	rs77987208	8128	0.00328399	26.7736	European
	Chen Y		GCST90199642	12	40624697	A	C	0.0173521	-0.268394	0.0590763	5.54148e-06	rs572823378	8128	0.00253299	20.6354	European
	Chen Y		GCST90199642	12	66992819	A	G	0.0875741	-0.122647	0.0273357	7.23375e-06	rs73317157	8128	0.00247056	20.1255	European
	Chen Y		GCST90199642	13	32328310	T	C	0.00166482	-0.901248	0.188913	1.83581e-06	rs183901354	8128	0.00279233	22.754	European
	Chen Y		GCST90199642	13	98287262	C	G	0.00788428	0.406925	0.0876599	3.44911e-06	rs192431765	8128	0.00264419	21.5437	European
	Chen Y		GCST90199642	14	80786850	C	A	0.00468731	0.524916	0.112951	3.363e-06	rs145095548	8128	0.00265011	21.592	European
	Chen Y		GCST90199642	15	45031276	T	C	0.123722	-0.141262	0.0235479	1.98631e-09	rs72722075	8128	0.00440802	35.9782	European
	Chen Y		GCST90199642	16	77504386	T	A	0.643304	-0.0809751	0.0163858	7.74104e-07	rs7190382	8128	0.00299558	24.4152	European
	Chen Y		GCST90199642	16	88476287	C	A	0.329207	0.0748839	0.0166187	6.60635e-06	rs34552467	8128	0.00249181	20.2991	European
	Chen Y		GCST90199642	17	57525201	C	G	0.00930835	-0.355229	0.07998	8.93446e-06	rs62058095	8128	0.00242113	19.7218	European
	Chen Y		GCST90199642	18	66948438	T	C	0.885377	0.114477	0.0245399	3.08744e-06	rs12967772	8128	0.00267021	21.7562	European
	Chen Y		GCST90199642	19	40795210	T	G	0.581229	-0.0705068	0.0155659	5.90998e-06	rs7252227	8128	0.00251788	20.5119	European
	Chen Y		GCST90199642	20	860453	A	G	0.141742	0.100419	0.0222218	6.21488e-06	rs12625462	8128	0.00250611	20.4158	European
	Chen Y		GCST90199642	21	23833029	C	G	0.0710291	0.143955	0.0298658	1.43512e-06	rs13046014	8128	0.00285024	23.2273	European
	Chen Y		GCST90199642	22	23574266	C	T	0.010822	0.342769	0.075336	5.36802e-06	rs111422112	8128	0.00254044	20.6962	European
	Chen Y		GCST90199642	22	36220843	A	C	0.0453645	-0.164258	0.0368759	8.41487e-06	rs117035597	8128	0.00243515	19.8363	European
	Chen Y	Glycodeoxycholate levels	GCST90199643	2	68387100	A	G	0.0197154	-0.286214	0.0611534	2.86509e-06	rs146174820	6877	0.00317512	21.8985	European
	Chen Y		GCST90199643	2	99400611	C	A	0.106372	0.124683	0.0274227	5.44905e-06	rs2290258	6877	0.00299703	20.6665	European
	Chen Y		GCST90199643	2	114219580	C	G	0.083724	0.136212	0.0306465	8.80501e-06	rs3132031	6877	0.00286434	19.7489	European
	Chen Y		GCST90199643	3	27092670	T	C	0.027794	0.230561	0.0515713	7.7958e-06	rs73153108	6877	0.00289798	19.9816	European
	Chen Y		GCST90199643	3	70517313	G	T	0.0979532	-0.127602	0.028606	8.16974e-06	rs60930884	6877	0.00288501	19.8918	European
	Chen Y		GCST90199643	4	35291120	G	A	0.024909	-0.243568	0.0535613	5.42975e-06	rs115480587	6877	0.00299802	20.6734	European
	Chen Y		GCST90199643	4	43747301	A	G	0.608785	0.0770005	0.0172893	8.44267e-06	rs13101279	6877	0.00287596	19.8292	European
	Chen Y		GCST90199643	4	89128817	G	A	0.548944	0.0783161	0.0172861	5.88215e-06	rs7687207	6877	0.00297588	20.5202	European
	Chen Y		GCST90199643	4	153779899	T	C	0.234824	0.0908851	0.0199131	5.01701e-06	rs55917677	6877	0.00301992	20.8248	European
	Chen Y		GCST90199643	4	180100099	A	G	0.191709	0.0973519	0.0216891	7.17216e-06	rs80078071	6877	0.00292103	20.1409	European
	Chen Y		GCST90199643	7	22789845	A	G	0.206154	0.0953227	0.0205955	3.68649e-06	rs62448268	6877	0.00310526	21.4152	European
	Chen Y		GCST90199643	8	58264401	T	C	0.207403	-0.10889	0.0207547	1.55001e-07	rs76962381	6877	0.00398666	27.518	European
	Chen Y		GCST90199643	9	7721779	C	G	0.0193798	0.274662	0.0617298	8.61017e-06	rs75878687	6877	0.00287052	19.7916	European
	Chen Y		GCST90199643	11	75231821	T	C	0.0157956	0.330046	0.0678883	1.16438e-06	rs74927400	6877	0.00342507	23.6283	European
	Chen Y		GCST90199643	11	106056961	T	G	0.318609	-0.0810837	0.0182146	8.52414e-06	rs2155345	6877	0.00287329	19.8108	European
	Chen Y		GCST90199643	13	106902887	C	T	0.299417	-0.0820086	0.0184498	8.79046e-06	rs9514591	6877	0.00286477	19.7519	European
	Chen Y		GCST90199643	14	61082729	T	C	0.985905	0.322661	0.0724084	8.3451e-06	rs2351511	6877	0.00287915	19.8513	European
	Chen Y		GCST90199643	15	27057832	G	A	0.731422	0.101229	0.019175	1.29754e-07	rs7403557	6877	0.0040363	27.862	European
	Chen Y		GCST90199643	16	22060895	G	A	0.00815257	-0.460446	0.0942028	1.0196e-06	rs115155467	6877	0.00346198	23.8838	European
	Chen Y		GCST90199643	17	14355668	A	T	0.00810253	0.429065	0.0950748	6.39414e-06	rs118040844	6877	0.00295279	20.3605	European
	Chen Y	Theobromine levels	GCST90199644	1	15027271	A	G	0.483722	0.0701676	0.0154489	5.57445e-06	rs6669746	8137	0.0025288	20.6239	European
	Chen Y		GCST90199644	2	88810258	C	G	0.306775	0.0753681	0.0169935	9.20294e-06	rs2628473	8137	0.00241155	19.6654	European
	Chen Y		GCST90199644	2	105327409	T	A	0.0458835	0.173537	0.0370651	2.84155e-06	rs115810418	8137	0.00268671	21.9153	European
	Chen Y		GCST90199644	2	162080573	A	T	0.0614672	-0.15323	0.0326215	2.63736e-06	rs72870405	8137	0.0027042	22.0583	European
	Chen Y		GCST90199644	3	895304	C	T	0.300798	0.0750576	0.0169732	9.77406e-06	rs35155698	8137	0.00239748	19.5504	European
	Chen Y		GCST90199644	3	176871340	T	G	0.416893	-0.0774221	0.0160933	1.50311e-06	rs13065149	8137	0.00283623	23.1384	European
	Chen Y		GCST90199644	4	125202033	T	C	0.0745231	0.146943	0.0295016	6.33111e-07	rs79880362	8137	0.00303963	24.8028	European
	Chen Y		GCST90199644	5	103831871	T	G	0.0981603	0.11814	0.0259449	5.27622e-06	rs6878843	8137	0.00254168	20.7292	European
	Chen Y		GCST90199644	6	102527357	A	G	0.0122552	-0.329003	0.0711461	3.758e-06	rs116892987	8137	0.00262116	21.3792	European
	Chen Y		GCST90199644	6	130185619	G	A	0.726404	-0.0859588	0.0178126	1.39498e-06	rs6569661	8137	0.00285378	23.2819	European
	Chen Y		GCST90199644	7	63832020	A	G	0.317824	-0.0777005	0.0173769	7.76761e-06	rs62462718	8137	0.00245117	19.9892	European
	Chen Y		GCST90199644	7	74873835	T	C	0.726808	0.101541	0.0178971	1.39856e-08	rs2529273	8137	0.00394038	32.1818	European
	Chen Y		GCST90199644	8	122576372	T	C	0.34769	0.0794261	0.0165038	1.48987e-06	rs12549440	8137	0.00283831	23.1554	European
	Chen Y		GCST90199644	9	126819947	C	A	0.0145231	-0.322677	0.0654721	8.28759e-07	rs117966480	8137	0.00297622	24.2838	European
	Chen Y		GCST90199644	10	105655335	A	G	0.159529	0.0958879	0.0213092	6.80036e-06	rs144661998	8137	0.00248227	20.2435	European
	Chen Y		GCST90199644	10	127259371	G	T	0.0136067	0.298848	0.0673004	8.9747e-06	rs147824813	8137	0.00241741	19.7133	European
	Chen Y		GCST90199644	12	71325737	C	T	0.686925	-0.0794824	0.0175283	5.77336e-06	rs7485735	8137	0.00252059	20.5568	European
	Chen Y		GCST90199644	13	29639326	T	C	0.0798941	0.128412	0.0287893	8.17999e-06	rs12431055	8137	0.00243907	19.8903	European
	Chen Y		GCST90199644	15	62851995	G	A	0.0301517	0.207064	0.0456525	5.7426e-06	rs150576152	8137	0.00252185	20.5671	European
	Chen Y		GCST90199644	16	13703714	A	G	0.00457129	0.519125	0.115771	7.3239e-06	rs566861268	8137	0.00246495	20.1019	European
	Chen Y		GCST90199644	16	23868061	T	C	0.431385	0.0748062	0.0156289	1.69789e-06	rs6497692	8137	0.00280759	22.904	European
	Chen Y		GCST90199644	17	9168331	A	G	0.0951605	0.119169	0.026931	9.6448e-06	rs11657948	8137	0.00240057	19.5756	European
	Chen Y		GCST90199644	17	12739959	G	A	0.507309	-0.0719812	0.0161773	8.6063e-06	rs11653172	8137	0.0024272	19.7934	European
	Chen Y		GCST90199644	19	40847202	C	T	0.576193	-0.105914	0.0155754	1.04562e-11	rs56113850	8137	0.00565071	46.2298	European
	Chen Y		GCST90199644	20	57241225	A	G	0.0153181	-0.282897	0.0634126	8.15002e-06	rs62205691	8137	0.00243995	19.8975	European
	Chen Y		GCST90199644	22	24917479	T	C	0.332129	-0.0834689	0.0169698	8.7129e-07	rs139776	8137	0.00296444	24.1874	European
	Chen Y		GCST90199644	22	40846014	A	G	0.0343297	-0.199128	0.043086	3.80707e-06	rs113666924	8137	0.00261812	21.3543	European
	Chen Y	Quinate levels	GCST90199645	1	36867336	C	T	0.937921	0.147306	0.0328968	7.54079e-06	rs553719	8200	0.00243927	20.046	European
	Chen Y		GCST90199645	1	201989140	T	C	0.0166605	-0.267108	0.0601557	8.98427e-06	rs114371828	8200	0.00239863	19.7113	European
	Chen Y		GCST90199645	2	16476976	A	G	0.974516	0.224925	0.0505211	8.50366e-06	rs1594297	8200	0.00241139	19.8164	European
	Chen Y		GCST90199645	2	64880349	C	T	0.0157528	-0.316022	0.0623683	4.04057e-07	rs116020639	8200	0.0031213	25.6685	European
	Chen Y		GCST90199645	4	7138269	T	C	0.0132667	-0.298781	0.0671713	8.66557e-06	rs112388569	8200	0.00240701	19.7803	European
	Chen Y		GCST90199645	5	16902686	A	T	0.0375843	-0.186302	0.0405924	4.44137e-06	rs140759816	8200	0.00256223	21.0591	European
	Chen Y		GCST90199645	5	60842512	T	G	0.26108	-0.0824109	0.0174244	2.24925e-06	rs34099891	8200	0.00272055	22.3639	European
	Chen Y		GCST90199645	5	163789181	A	T	0.00103899	-1.12714	0.240369	2.74252e-06	rs74489311	8200	0.00267437	21.9833	European
	Chen Y		GCST90199645	6	6132622	T	C	0.030454	0.201076	0.0453441	9.23095e-06	rs77082173	8200	0.00239235	19.6595	European
	Chen Y		GCST90199645	7	117598399	C	A	0.0913027	-0.125867	0.027082	3.35762e-06	rs4148714	8200	0.00262728	21.5952	European
	Chen Y		GCST90199645	8	12746929	C	T	0.121515	-0.109072	0.0238233	4.68646e-06	rs73202647	8200	0.00254976	20.9564	European
	Chen Y		GCST90199645	10	99422751	A	C	0.00586941	-0.490215	0.101636	1.41227e-06	rs73328382	8200	0.00282901	23.258	European
	Chen Y		GCST90199645	11	57944141	T	C	0.0190144	-0.255397	0.0568661	7.08223e-06	rs186185553	8200	0.00245383	20.166	European
	Chen Y		GCST90199645	14	49488289	A	G	0.0166095	0.330168	0.0606751	5.28093e-08	rs115520044	8200	0.00359807	29.6035	European
	Chen Y		GCST90199645	15	75142406	C	T	0.460441	0.0759955	0.0156247	1.15144e-06	rs62027288	8200	0.00287665	23.6508	European
	Chen Y		GCST90199645	17	12699211	A	G	0.00850881	-0.415375	0.0834702	6.48022e-07	rs183574340	8200	0.00301089	24.7578	European
	Chen Y		GCST90199645	17	13876053	A	C	0.0446539	-0.169235	0.0373631	5.91354e-06	rs2108740	8200	0.00249572	20.5111	European
	Chen Y		GCST90199645	18	43137607	T	C	0.0131884	-0.329336	0.0679412	1.25107e-06	rs145444661	8200	0.0028573	23.4912	European
	Chen Y		GCST90199645	21	33150052	A	G	0.0258336	-0.23203	0.0487058	1.89885e-06	rs76051019	8200	0.00276002	22.6893	European
	Chen Y		GCST90199645	22	30858967	C	T	0.55684	0.0735554	0.0159581	4.04072e-06	rs5997787	8200	0.00258422	21.2403	European
	Chen Y	Gentisate levels	GCST90199646	1	83506486	T	C	0.683305	-0.0760413	0.0169127	6.92059e-06	rs3861695	8013	0.00251642	20.2099	European
	Chen Y		GCST90199646	1	96017489	G	A	0.283475	-0.0822705	0.0169917	1.28672e-06	rs522708	8013	0.0029171	23.4372	European
	Chen Y		GCST90199646	1	207663120	T	C	0.0215081	-0.236251	0.0532573	9.16358e-06	rs187258635	8013	0.00244979	19.6735	European
	Chen Y		GCST90199646	2	50345769	C	T	0.0442895	0.192917	0.0371937	2.13916e-07	rs72824920	8013	0.0033462	26.8964	European
	Chen Y		GCST90199646	2	154259805	A	G	0.0351109	-0.204526	0.0425454	1.53017e-06	rs12471344	8013	0.00287572	23.1038	European
	Chen Y		GCST90199646	2	215026687	G	T	0.00712767	0.409958	0.0917044	7.80613e-06	rs72950259	8013	0.00248783	19.9797	European
	Chen Y		GCST90199646	3	70959872	A	G	0.0258828	0.222387	0.0486142	4.77297e-06	rs77380220	8013	0.00260474	20.9211	European
	Chen Y		GCST90199646	3	133872734	A	G	0.0584083	-0.160981	0.0328036	9.2284e-07	rs73217253	8013	0.00299646	24.0767	European
	Chen Y		GCST90199646	3	182797506	A	G	0.0254653	0.240882	0.0486921	7.53505e-07	rs147503040	8013	0.00304489	24.4671	European
	Chen Y		GCST90199646	4	29074567	T	G	0.0106531	0.343904	0.0751315	4.70886e-06	rs79188489	8013	0.00260796	20.947	European
	Chen Y		GCST90199646	5	84208390	G	A	0.0161857	0.273101	0.0610391	7.66985e-06	rs62362979	8013	0.00249202	20.0134	European
	Chen Y		GCST90199646	6	24504968	T	G	0.0182409	0.265359	0.0575444	4.00005e-06	rs62621664	8013	0.00264676	21.2595	European
	Chen Y		GCST90199646	6	114434155	T	C	0.0191874	-0.273576	0.0557177	9.10581e-07	rs375709482	8013	0.00299964	24.1025	European
	Chen Y		GCST90199646	8	135773275	C	T	0.441401	-0.0715199	0.015626	4.71698e-06	rs10097464	8013	0.00260753	20.9435	European
	Chen Y		GCST90199646	9	23613595	C	T	0.162725	0.0994006	0.0208627	1.8932e-06	rs1041350	8013	0.00282497	22.6949	European
	Chen Y		GCST90199646	10	14923688	C	T	0.0324447	0.200004	0.0431905	3.64356e-06	rs1010664	8013	0.00266898	21.4384	European
	Chen Y		GCST90199646	11	79180565	T	C	0.0181761	0.25787	0.0580381	8.86671e-06	rs77091748	8013	0.0024576	19.7364	European
	Chen Y		GCST90199646	11	118594049	A	C	0.0324797	-0.202699	0.0432874	2.83225e-06	rs76930336	8013	0.00272897	21.9216	European
	Chen Y		GCST90199646	12	95395376	T	C	0.00708375	-0.420894	0.0921	4.87808e-06	rs113812650	8013	0.00259956	20.8794	European
	Chen Y		GCST90199646	13	68811966	G	A	0.568464	-0.0758655	0.0155994	1.154e-06	rs9572022	8013	0.00294305	23.6464	European
	Chen Y		GCST90199646	13	75106967	T	C	0.00338685	0.594305	0.13274	7.56251e-06	rs117167763	8013	0.00249537	20.0404	European
	Chen Y		GCST90199646	13	95314726	A	G	0.0602902	0.162441	0.0331451	9.53955e-07	rs72645867	8013	0.00298853	24.0129	European
	Chen Y		GCST90199646	17	42064447	C	T	0.15625	-0.0942693	0.0212045	8.75949e-06	rs75476920	8013	0.00246048	19.7595	European
	Chen Y		GCST90199646	18	59433536	A	G	0.807333	-0.0926697	0.0194371	1.86358e-06	rs9959080	8013	0.0028287	22.725	European
	Chen Y		GCST90199646	19	652948	G	T	0.854558	-0.109387	0.02296	1.89575e-06	rs10153505	8013	0.00282465	22.6923	European
	Chen Y		GCST90199646	20	46487542	G	A	0.348675	0.0721685	0.0160673	7.0676e-06	rs367715	8013	0.00251144	20.1698	European
	Chen Y		GCST90199646	21	31591790	T	C	0.12614	-0.110209	0.023061	1.76156e-06	rs2833465	8013	0.00284215	22.8333	European
	Chen Y		GCST90199646	22	50558690	C	G	0.0237352	0.229928	0.05	4.25419e-06	rs6010005	8013	0.00263211	21.1415	European
	Chen Y	Theophylline levels	GCST90199647	1	28319022	T	C	0.274212	-0.0834655	0.018084	3.9229e-06	rs10902695	7822	0.00271598	21.2968	European
	Chen Y		GCST90199647	2	22537986	G	A	0.0174664	-0.274555	0.0606691	6.02668e-06	rs72793907	7822	0.00261138	20.4745	European
	Chen Y		GCST90199647	2	179285708	T	C	0.0561395	-0.155876	0.0349153	8.02918e-06	rs1388182	7822	0.00254158	19.9258	European
	Chen Y		GCST90199647	3	60439249	C	G	0.0759902	0.142487	0.0303158	2.60048e-06	rs114110478	7822	0.00281624	22.0852	European
	Chen Y		GCST90199647	3	120099185	A	C	0.0308404	-0.211336	0.0468234	6.37754e-06	rs75723819	7822	0.00259761	20.3662	European
	Chen Y		GCST90199647	4	35563982	T	C	0.0183091	-0.281468	0.0600974	2.81969e-06	rs75870478	7822	0.00279649	21.9298	European
	Chen Y		GCST90199647	4	38938213	A	T	0.210393	0.0886627	0.0196537	6.44475e-06	rs67360043	7822	0.00259506	20.3461	European
	Chen Y		GCST90199647	5	11415085	G	C	0.172656	-0.0982197	0.0220943	8.76968e-06	rs258831	7822	0.00252013	19.7572	European
	Chen Y		GCST90199647	7	86916079	C	T	0.0187757	-0.276332	0.0591917	3.03525e-06	rs116926604	7822	0.00277853	21.7886	European
	Chen Y		GCST90199647	8	58022004	A	G	0.0295007	-0.232926	0.0470132	7.25218e-07	rs79361921	7822	0.00312837	24.5406	European
	Chen Y		GCST90199647	9	84338706	G	A	0.0811424	0.136372	0.0301283	5.99992e-06	rs17428030	7822	0.00261245	20.4828	European
	Chen Y		GCST90199647	10	28920494	T	C	0.0731332	0.155223	0.0305894	3.88709e-07	rs12259905	7822	0.00328114	25.743	European
	Chen Y		GCST90199647	10	106010522	T	C	0.399028	-0.0738501	0.0164924	7.54096e-06	rs4615950	7822	0.00255685	20.0458	European
	Chen Y		GCST90199647	11	27368192	C	T	0.0234865	-0.242551	0.0527985	4.35018e-06	rs34804482	7822	0.00269076	21.0985	European
	Chen Y		GCST90199647	11	118696416	C	T	0.336783	-0.0815481	0.017458	2.99589e-06	rs643104	7822	0.00278171	21.8136	European
	Chen Y		GCST90199647	12	21946362	G	A	0.0173385	-0.270594	0.0611119	9.51795e-06	rs74069834	7822	0.00250023	19.6008	European
	Chen Y		GCST90199647	13	22199638	G	A	0.669651	-0.0792948	0.0174912	5.80379e-06	rs7323950	7822	0.00262055	20.5466	European
	Chen Y		GCST90199647	13	60080909	T	C	0.0176742	-0.278367	0.060805	4.694e-06	rs116572946	7822	0.00267225	20.953	European
	Chen Y		GCST90199647	13	93072020	G	A	0.0127102	-0.328871	0.0716904	4.48836e-06	rs79542551	7822	0.00268315	21.0387	European
	Chen Y		GCST90199647	14	49488289	A	G	0.016898	0.322722	0.0619626	1.90536e-07	rs115520044	7822	0.00345602	27.1198	European
	Chen Y		GCST90199647	15	24913444	C	A	0.0721271	0.140865	0.0309814	5.44768e-06	rs75095637	7822	0.00263597	20.6677	European
	Chen Y		GCST90199647	16	16587338	A	G	0.0133062	-0.313019	0.0708522	9.96551e-06	rs180968112	7822	0.00248906	19.513	European
	Chen Y		GCST90199647	18	50073331	G	A	0.0338003	-0.20014	0.0441667	5.85782e-06	rs74526939	7822	0.00261831	20.529	European
	Chen Y		GCST90199647	20	39722660	A	G	0.0180128	-0.270438	0.0600696	6.72911e-06	rs149370966	7822	0.00258455	20.2635	European
	Chen Y		GCST90199647	21	42705218	C	A	0.435058	-0.0787472	0.0162537	1.26685e-06	rs2245730	7822	0.0029919	23.4668	European
	Chen Y	1-stearoyl-2-arachidonoyl-GPI (18:0/20:4) levels	GCST90199649	1	6399939	T	C	0.0377603	-0.178874	0.0395199	6.00641e-06	rs11121795	8134	0.00251227	20.4812	European
	Chen Y		GCST90199649	1	62651339	C	T	0.338891	-0.195795	0.0157253	1.38202e-35	rs112957492	8134	0.0187026	154.988	European
	Chen Y		GCST90199649	2	36690717	C	T	0.0099395	-0.366432	0.0770971	2.00554e-06	rs74988287	8134	0.0027695	22.5842	European
	Chen Y		GCST90199649	2	150897389	A	G	0.51141	-0.0671657	0.0151226	8.93665e-06	rs10188669	8134	0.00241928	19.7213	European
	Chen Y		GCST90199649	2	166268501	G	A	0.0131579	-0.299834	0.0666202	6.77474e-06	rs115307528	8134	0.00248408	20.2508	European
	Chen Y		GCST90199649	3	128568900	T	G	0.655887	0.0732419	0.0160311	4.90664e-06	rs2712421	8134	0.00255962	20.8682	European
	Chen Y		GCST90199649	5	31675054	G	A	0.0862856	0.128883	0.0270407	1.8767e-06	rs400810	8134	0.00278509	22.7116	European
	Chen Y		GCST90199649	5	168805806	T	C	0.175664	0.0896599	0.0199692	7.12545e-06	rs34542491	8134	0.00247227	20.1543	European
	Chen Y		GCST90199649	6	30237375	A	G	0.0496511	-0.166275	0.0351807	2.28641e-06	rs140033739	8134	0.00273873	22.3325	European
	Chen Y		GCST90199649	7	73606007	G	C	0.121888	-0.136926	0.023095	3.05078e-09	rs3812316	8134	0.00430288	35.1422	European
	Chen Y		GCST90199649	7	92597062	T	C	0.0227329	-0.226606	0.051098	9.21865e-06	rs60417901	8134	0.00241203	19.662	European
	Chen Y		GCST90199649	7	100573450	T	C	0.012135	0.317893	0.0698624	5.3575e-06	rs141701630	8134	0.00253902	20.6999	European
	Chen Y		GCST90199649	9	7763957	C	G	0.0714189	0.139809	0.031174	7.29826e-06	rs72697217	8134	0.00246666	20.1084	European
	Chen Y		GCST90199649	11	61814292	C	T	0.306967	-0.263536	0.0162451	3.49778e-59	rs174560	8134	0.0313402	263.105	European
	Chen Y		GCST90199649	11	116778201	C	G	0.868833	-0.194744	0.0224871	4.70771e-18	rs964184	8134	0.00913631	74.9816	European
	Chen Y		GCST90199649	12	119804210	G	C	0.166874	-0.104296	0.0203216	2.86272e-07	rs2269938	8134	0.00322783	26.3338	European
	Chen Y		GCST90199649	14	26049841	G	A	0.0095679	-0.366363	0.0780364	2.66903e-06	rs112843621	8134	0.0027024	22.0355	European
	Chen Y		GCST90199649	14	34113605	A	G	0.0272033	-0.221346	0.0471492	2.67135e-06	rs80195574	8134	0.00270219	22.0337	European
	Chen Y		GCST90199649	15	58391167	G	A	0.623614	-0.0917612	0.0157522	5.70113e-09	rs1532085	8134	0.00415455	33.9257	European
	Chen Y		GCST90199649	16	71298685	A	G	0.01871	0.25749	0.0562381	4.68177e-06	rs79608464	8134	0.00257062	20.9581	European
	Chen Y		GCST90199649	18	49583585	G	A	0.0143349	0.479876	0.0634052	3.77862e-14	rs77960347	8134	0.00699289	57.2666	European
	Chen Y		GCST90199649	18	49634583	T	G	0.826708	0.132894	0.0200029	3.05834e-11	rs7241918	8134	0.00539722	44.1284	European
	Chen Y		GCST90199649	19	11225768	T	C	0.0402441	-0.189746	0.0383851	7.68393e-07	rs66466742	8134	0.00299511	24.4294	European
	Chen Y		GCST90199649	19	44922203	G	A	0.599898	0.0939248	0.0158609	3.18487e-09	rs157595	8134	0.00429272	35.0589	European
	Chen Y		GCST90199649	19	54173307	G	C	0.562667	0.174476	0.0155831	4.2426e-29	rs626283	8134	0.0151781	125.331	European
	Chen Y	Indolelactate levels	GCST90199650	1	29231718	G	A	0.437266	-0.0666468	0.0146285	5.21484e-06	rs34380016	8233	0.00251482	20.7517	European
	Chen Y		GCST90199650	2	49252618	A	G	0.0150532	-0.265524	0.058646	5.9667e-06	rs190002061	8233	0.00248366	20.4939	European
	Chen Y		GCST90199650	2	101471008	T	C	0.0765673	0.118683	0.0265768	7.98229e-06	rs62154332	8233	0.00241637	19.9373	European
	Chen Y		GCST90199650	3	18845898	G	A	0.857589	-0.0945532	0.0213736	9.69652e-06	rs7617388	8233	0.00237142	19.5655	European
	Chen Y		GCST90199650	3	183994764	T	C	0.0112236	-0.300455	0.067736	9.1782e-06	rs185272650	8233	0.0023841	19.6704	European
	Chen Y		GCST90199650	4	99520729	G	A	0.64522	-0.072441	0.0148179	1.01477e-06	rs1354368	8233	0.00289453	23.8941	European
	Chen Y		GCST90199650	5	27771436	C	T	0.194657	-0.0798371	0.0178954	8.14575e-06	rs11950935	8233	0.00241168	19.8985	European
	Chen Y		GCST90199650	5	116927323	A	G	0.0546588	-0.152997	0.0316953	1.38514e-06	rs73782967	8233	0.00282222	23.2954	European
	Chen Y		GCST90199650	5	180177217	C	T	0.111679	-0.102015	0.0229082	8.45953e-06	rs1867457	8233	0.00240294	19.8263	European
	Chen Y		GCST90199650	6	78437780	C	T	0.0109306	0.318007	0.0686372	3.60129e-06	rs113392484	8233	0.00260055	21.4609	European
	Chen Y		GCST90199650	7	22296682	A	G	0.024059	-0.209946	0.046984	7.87867e-06	rs117078442	8233	0.00241939	19.9623	European
	Chen Y		GCST90199650	9	26547368	A	G	0.0147347	0.321487	0.0589415	4.91562e-08	rs145909629	8233	0.00360048	29.7426	European
	Chen Y		GCST90199650	9	104921949	G	T	0.326865	0.07003	0.0152695	4.51219e-06	rs2472509	8233	0.00254831	21.0287	European
	Chen Y		GCST90199650	9	128818465	T	C	0.709362	0.185074	0.0156931	4.22481e-32	rs2997922	8233	0.0166127	139.049	European
	Chen Y		GCST90199650	10	101005147	T	G	0.0429166	0.164806	0.0355849	3.63318e-06	rs142582686	8233	0.00259852	21.4442	European
	Chen Y		GCST90199650	10	132100905	A	G	0.30454	0.0749453	0.0160157	2.87603e-06	rs11598287	8233	0.00265268	21.8923	European
	Chen Y		GCST90199650	12	89836373	C	T	0.0356968	-0.170317	0.0384177	9.28037e-06	rs75333405	8233	0.00238155	19.6493	European
	Chen Y		GCST90199650	13	46749020	T	C	0.140026	0.0949183	0.0213333	8.61484e-06	rs2794660	8233	0.00239874	19.7915	European
	Chen Y		GCST90199650	14	43587540	T	C	0.329491	-0.0679091	0.0151389	7.26587e-06	rs61674325	8233	0.00243809	20.1169	European
	Chen Y		GCST90199650	14	63549593	C	T	0.236978	-0.0753124	0.0168771	8.10475e-06	rs1255731	8233	0.00241285	19.9082	European
	Chen Y		GCST90199650	14	102351945	T	C	0.0411829	0.167538	0.0359224	3.10312e-06	rs148403098	8233	0.00263507	21.7466	European
	Chen Y		GCST90199650	15	83308234	C	A	0.0370029	-0.175748	0.0379139	3.56131e-06	rs139117506	8233	0.00260312	21.4822	European
	Chen Y		GCST90199650	16	58736977	A	C	0.0790114	0.212473	0.0262875	6.33765e-16	rs11647808	8233	0.0078726	65.3136	European
	Chen Y		GCST90199650	16	87013026	A	C	0.214409	-0.0820587	0.0174559	2.58998e-06	rs35021400	8233	0.00267696	22.0932	European
	Chen Y		GCST90199650	17	42394393	C	G	0.0765238	-0.118055	0.0266692	9.57138e-06	rs142009207	8233	0.00237442	19.5904	European
	Chen Y		GCST90199650	17	69863978	T	C	0.0355126	0.172921	0.0390292	9.39877e-06	rs150393758	8233	0.00237861	19.625	European
	Chen Y		GCST90199650	20	6755951	C	T	0.428307	-0.0637423	0.0143515	8.9327e-06	rs19009	8233	0.00239036	19.7222	European
	Chen Y	Docosahexaenoate DHA; 22:6n3 levels	GCST90199651	1	159995471	T	G	0.17895	0.0929219	0.0196733	2.32117e-06	rs12129379	8279	0.00268742	22.3037	European
	Chen Y		GCST90199651	2	164800745	T	C	0.0138364	0.282577	0.0630184	7.32432e-06	rs181031465	8279	0.00242274	20.1018	European
	Chen Y		GCST90199651	2	235041233	C	T	0.100677	0.110271	0.0242799	5.58135e-06	rs3731644	8279	0.00248525	20.6217	European
	Chen Y		GCST90199651	3	42868195	G	A	0.380725	-0.068416	0.0152901	7.65771e-06	rs11715464	8279	0.0024125	20.0166	European
	Chen Y		GCST90199651	3	197411278	T	C	0.315498	0.0724482	0.0158802	5.06262e-06	rs11709701	8279	0.0025077	20.8084	European
	Chen Y		GCST90199651	4	59788149	G	A	0.0880354	0.123625	0.0261218	2.21625e-06	rs11930628	8279	0.00269808	22.3924	European
	Chen Y		GCST90199651	4	143618621	C	T	0.457063	0.0675472	0.0146699	4.13525e-06	rs1018091	8279	0.0025543	21.1961	European
	Chen Y		GCST90199651	5	11520799	C	T	0.0186215	-0.248645	0.0546737	5.42114e-06	rs77207094	8279	0.00249196	20.6775	European
	Chen Y		GCST90199651	6	10980820	A	G	0.429891	-0.0784228	0.0147676	1.09343e-07	rs8523	8279	0.00339477	28.1942	European
	Chen Y		GCST90199651	6	158506347	G	T	0.023446	-0.221919	0.0487912	5.4067e-06	rs187828726	8279	0.00249255	20.6824	European
	Chen Y		GCST90199651	7	2658714	A	G	0.0352002	-0.182777	0.040097	5.15535e-06	rs73045049	8279	0.00250353	20.7737	European
	Chen Y		GCST90199651	7	80571027	A	G	0.327588	0.0734802	0.0160133	4.46044e-06	rs34736275	8279	0.00253687	21.0511	European
	Chen Y		GCST90199651	7	96776335	A	T	0.026335	-0.209975	0.0460257	5.06353e-06	rs139278946	8279	0.00250765	20.808	European
	Chen Y		GCST90199651	8	74456081	G	A	0.207876	-0.0830568	0.0187327	9.25958e-06	rs13268878	8279	0.00236887	19.6537	European
	Chen Y		GCST90199651	10	3308072	C	T	0.0302902	0.194787	0.0430833	6.15001e-06	rs117676889	8279	0.00246294	20.4361	European
	Chen Y		GCST90199651	10	58620420	G	A	0.0129169	-0.292453	0.0652677	7.43554e-06	rs148894582	8279	0.00241928	20.0729	European
	Chen Y		GCST90199651	11	61858734	A	G	0.318542	-0.0936123	0.015879	3.73866e-09	rs174603	8279	0.00418044	34.7468	European
	Chen Y		GCST90199651	12	95241095	A	G	0.0247183	-0.229959	0.047234	1.12451e-06	rs145325641	8279	0.00285478	23.6966	European
	Chen Y		GCST90199651	12	117697385	G	A	0.00507707	0.479847	0.104216	4.13762e-06	rs143268031	8279	0.00255416	21.1949	European
	Chen Y		GCST90199651	13	26756076	T	C	0.0153501	-0.271564	0.0598372	5.66876e-06	rs73500833	8279	0.00248167	20.5919	European
	Chen Y		GCST90199651	13	70662972	T	A	0.0116734	-0.321529	0.0691608	3.33553e-06	rs144230997	8279	0.00260381	21.608	European
	Chen Y		GCST90199651	13	75950409	A	G	0.454628	-0.065497	0.0148097	9.75301e-06	rs1934826	8279	0.00235693	19.5544	European
	Chen Y		GCST90199651	13	81469066	C	G	0.553703	-0.0728917	0.0151593	1.5215e-06	rs9545715	8279	0.0027849	23.1149	European
	Chen Y		GCST90199651	16	81774628	G	T	0.856833	0.101809	0.0218657	3.2225e-06	rs6564915	8279	0.00261175	21.6741	European
	Chen Y	1-stearoyl-2-oleoyl-GPS (18:0/18:1) levels	GCST90199652	2	49116770	G	A	0.927349	-0.135106	0.0304665	9.22546e-06	rs2055570	8055	0.00243545	19.6606	European
	Chen Y		GCST90199652	3	56815721	C	T	0.609726	0.138779	0.0159732	3.68039e-18	rs1354034	8055	0.00928426	75.4668	European
	Chen Y		GCST90199652	3	78690859	A	G	0.0541305	0.154741	0.0347262	8.34918e-06	rs78453362	8055	0.00245902	19.8513	European
	Chen Y		GCST90199652	3	116530607	C	G	0.0146308	-0.294515	0.065059	5.98576e-06	rs78365257	8055	0.00253765	20.4877	European
	Chen Y		GCST90199652	5	399096	C	T	0.205068	0.0882151	0.0195516	6.4248e-06	rs6871550	8055	0.00252092	20.3523	European
	Chen Y		GCST90199652	5	56959725	A	T	0.0360831	-0.185696	0.041852	9.12308e-06	rs12652405	8055	0.00243807	19.6818	European
	Chen Y		GCST90199652	5	92789493	A	T	0.975691	0.228935	0.0506099	6.08206e-06	rs154803	8055	0.00253388	20.4572	European
	Chen Y		GCST90199652	6	33071848	C	T	0.310012	-0.0774887	0.0166568	3.28633e-06	rs9277341	8055	0.00267956	21.6364	European
	Chen Y		GCST90199652	6	35173215	A	G	0.0289729	-0.21443	0.0462655	3.57332e-06	rs55731338	8055	0.00265971	21.4758	European
	Chen Y		GCST90199652	6	134363401	G	A	0.139338	-0.106904	0.0224635	1.94566e-06	rs17831607	8055	0.00280381	22.6425	European
	Chen Y		GCST90199652	7	10971985	A	G	0.223223	-0.0842069	0.0189265	8.62088e-06	rs13234046	8055	0.00245145	19.7901	European
	Chen Y		GCST90199652	8	20999141	C	T	0.0200426	-0.258703	0.0555882	3.25682e-06	rs138806707	8055	0.00268167	21.6536	European
	Chen Y		GCST90199652	8	48726583	A	G	0.0110821	-0.330974	0.0743846	8.6072e-06	rs118096873	8055	0.00245183	19.7931	European
	Chen Y		GCST90199652	10	110417837	G	A	0.0139821	0.296795	0.0661347	7.19855e-06	rs80312835	8055	0.00249405	20.1348	European
	Chen Y		GCST90199652	11	37651035	T	C	0.0293313	-0.228706	0.0457893	5.89112e-07	rs117022836	8055	0.00308758	24.9413	European
	Chen Y		GCST90199652	14	88280172	G	C	0.0367098	-0.188363	0.0410966	4.57413e-06	rs7161063	8055	0.00260125	21.0025	European
	Chen Y		GCST90199652	15	101725739	G	A	0.0422211	-0.173508	0.0382524	5.73656e-06	rs72761668	8055	0.0025477	20.569	European
	Chen Y		GCST90199652	17	75894282	A	G	0.150056	-0.10594	0.0217392	1.09794e-06	rs55823223	8055	0.0029396	23.7424	European
	Chen Y		GCST90199652	18	100297	C	G	0.113639	-0.109671	0.0247405	9.30014e-06	rs12965592	8055	0.00243356	19.6453	European
	Chen Y		GCST90199652	19	54070271	G	T	0.223247	-0.0846584	0.0188206	6.85413e-06	rs75129304	8055	0.00250564	20.2286	European
	Chen Y		GCST90199652	22	36081699	T	C	0.0591344	-0.155282	0.0336363	3.90287e-06	rs56058673	8055	0.00263884	21.3068	European
	Chen Y	1-myristoyl-2-palmitoyl-gpc (14:0/16:0) levels	GCST90199653	1	4888680	A	G	0.0126404	-0.303145	0.0683667	9.24546e-06	rs148311684	8271	0.0023715	19.6565	European
	Chen Y		GCST90199653	1	91920677	C	T	0.924975	0.131699	0.0294263	7.62133e-06	rs2996477	8271	0.00241593	20.0257	European
	Chen Y		GCST90199653	2	118280459	A	G	0.064399	0.147692	0.031243	2.27645e-06	rs114128846	8271	0.0026945	22.341	European
	Chen Y		GCST90199653	4	2260377	A	G	0.0406628	-0.189114	0.0384282	8.59963e-07	rs79682447	8271	0.00291957	24.2126	European
	Chen Y		GCST90199653	4	21108584	G	A	0.201939	0.0850279	0.019173	9.2171e-06	rs28867983	8271	0.00237221	19.6625	European
	Chen Y		GCST90199653	4	109734125	C	T	0.439682	-0.0728829	0.0154847	2.51668e-06	rs4698782	8271	0.00267132	22.1483	European
	Chen Y		GCST90199653	4	171881699	A	G	0.264501	-0.0932487	0.0176113	1.19123e-07	rs12331085	8271	0.00337812	28.0284	European
	Chen Y		GCST90199653	5	1017800	A	G	0.27399	0.0782659	0.0173632	6.55743e-06	rs4975528	8271	0.00245054	20.3133	European
	Chen Y		GCST90199653	5	9684711	A	G	0.014061	0.312097	0.065423	1.83812e-06	rs147325198	8271	0.00274389	22.7517	European
	Chen Y		GCST90199653	6	56559434	C	T	0.312933	0.073257	0.0164631	8.59628e-06	rs9349828	8271	0.00238824	19.7957	European
	Chen Y		GCST90199653	6	159958678	T	G	0.0329258	0.200887	0.0425847	2.3894e-06	rs116926922	8271	0.00268331	22.248	European
	Chen Y		GCST90199653	9	86776740	C	T	0.160135	0.0967565	0.0211482	4.75862e-06	rs10868484	8271	0.0025244	20.9271	European
	Chen Y		GCST90199653	11	12409814	G	A	0.243905	-0.080974	0.0179663	6.57522e-06	rs4485089	8271	0.00244991	20.3081	European
	Chen Y		GCST90199653	11	38215972	G	T	0.0254391	0.217589	0.0488736	8.50461e-06	rs79292294	8271	0.00239071	19.8162	European
	Chen Y		GCST90199653	13	104779166	A	G	0.0741304	0.13245	0.0289892	4.90168e-06	rs17583806	8271	0.00251755	20.8702	European
	Chen Y		GCST90199653	15	46615379	G	C	0.534699	0.0709062	0.0153401	3.79536e-06	rs2676379	8271	0.00257652	21.3603	European
	Chen Y		GCST90199653	18	7928036	A	C	0.0874939	0.130285	0.0272362	1.72261e-06	rs28704912	8271	0.00275891	22.8766	European
	Chen Y		GCST90199653	20	3610520	A	G	0.0154583	0.275401	0.0618858	8.58129e-06	rs142273297	8271	0.00238865	19.799	European
	Chen Y	Paraxanthine levels in elite athletes	GCST90199654	1	74384420	A	G	0.0106575	-0.351981	0.0784625	7.25809e-06	rs114830966	7840	0.00256026	20.1189	European
	Chen Y		GCST90199654	2	22414570	T	G	0.0217669	-0.243234	0.0539023	6.40691e-06	rs72799346	7840	0.00259055	20.3574	European
	Chen Y		GCST90199654	2	138639888	C	T	0.283725	0.0812524	0.0177378	4.63326e-06	rs10194878	7840	0.00266929	20.9779	European
	Chen Y		GCST90199654	4	126847694	A	G	0.352215	0.073513	0.0166079	9.58302e-06	rs1503609	7840	0.00249287	19.5879	European
	Chen Y		GCST90199654	4	155770669	T	A	0.0133803	-0.308828	0.0689018	7.38941e-06	rs115087674	7840	0.0025559	20.0845	European
	Chen Y		GCST90199654	6	54056876	C	T	0.682724	0.0811845	0.01711	2.08665e-06	rs9370260	7840	0.00286342	22.5079	European
	Chen Y		GCST90199654	6	107115055	T	C	0.0306812	-0.211642	0.0468436	6.24082e-06	rs150604675	7840	0.00259692	20.4076	European
	Chen Y		GCST90199654	6	152626771	G	T	0.0254724	0.228458	0.0504438	5.92737e-06	rs78574673	7840	0.00260943	20.5063	European
	Chen Y		GCST90199654	6	159627396	T	C	0.00843666	-0.385059	0.0868612	9.29138e-06	rs118105917	7840	0.00250034	19.6468	European
	Chen Y		GCST90199654	7	2667935	A	T	0.110708	-0.112899	0.0255469	9.90231e-06	rs7787264	7840	0.00248489	19.5251	European
	Chen Y		GCST90199654	7	25474434	C	T	0.205073	-0.0931508	0.020119	3.6566e-06	rs13243315	7840	0.00272683	21.4314	European
	Chen Y		GCST90199654	7	116118257	C	T	0.0108029	-0.357145	0.0775345	4.09938e-06	rs150047778	7840	0.00269904	21.2123	European
	Chen Y		GCST90199654	8	58022004	A	G	0.029188	-0.22819	0.0472548	1.37267e-06	rs79361921	7840	0.00296548	23.3126	European
	Chen Y		GCST90199654	9	107914662	G	A	0.0241997	-0.253719	0.0518432	9.88221e-07	rs78607630	7840	0.00304566	23.9448	European
	Chen Y		GCST90199654	10	28929032	T	C	0.0840498	0.137987	0.0286132	1.41769e-06	rs11599254	7840	0.00295761	23.2505	European
	Chen Y		GCST90199654	10	106005598	G	A	0.408098	-0.0767333	0.0163837	2.82009e-06	rs10509810	7840	0.00279006	21.9297	European
	Chen Y		GCST90199654	11	13186904	T	C	0.0194548	-0.255726	0.057744	9.48373e-06	rs143167061	7840	0.00249537	19.6076	European
	Chen Y		GCST90199654	11	34951350	T	C	0.245032	0.0933967	0.0187015	5.91196e-07	rs11032948	7840	0.00317113	24.9344	European
	Chen Y		GCST90199654	11	118696416	C	T	0.336248	-0.081713	0.0174577	2.86002e-06	rs643104	7840	0.00278664	21.9027	European
	Chen Y		GCST90199654	12	52193734	T	G	0.170187	-0.0950999	0.0212194	7.40329e-06	rs17653722	7840	0.00255545	20.0809	European
	Chen Y		GCST90199654	12	97703428	T	C	0.0391705	-0.181124	0.0407723	8.89931e-06	rs75467050	7840	0.00251081	19.7293	European
	Chen Y		GCST90199654	12	98038615	C	T	0.012781	-0.343882	0.0708587	1.21566e-06	rs34563893	7840	0.00299512	23.5462	European
	Chen Y		GCST90199654	13	49278988	T	C	0.0333248	0.199304	0.0441846	6.46105e-06	rs2274148	7840	0.0025885	20.3413	European
	Chen Y		GCST90199654	13	92197195	G	A	0.532382	-0.0721645	0.0163342	9.96179e-06	rs7326993	7840	0.00248345	19.5137	European
	Chen Y		GCST90199654	14	49488289	A	G	0.0170535	0.30686	0.0617075	6.59906e-07	rs115520044	7840	0.00314428	24.7226	European
	Chen Y		GCST90199654	15	24911167	C	A	0.15482	0.0994323	0.0223294	8.46886e-06	rs28491088	7840	0.00252283	19.8239	European
	Chen Y		GCST90199654	15	80442893	A	G	0.0190433	-0.270033	0.0581759	3.45602e-06	rs112492033	7840	0.00274056	21.5396	European
	Chen Y		GCST90199654	16	6502503	G	T	0.4716	-0.0738812	0.0158913	3.33291e-06	rs62017761	7840	0.0027494	21.6092	European
	Chen Y		GCST90199654	16	59963158	G	C	0.147324	-0.103929	0.0224526	3.67743e-06	rs10459799	7840	0.00272545	21.4205	European
	Chen Y		GCST90199654	17	79549816	C	A	0.940958	-0.154204	0.0338631	5.27008e-06	rs57526497	7840	0.002638	20.7313	European
	Chen Y		GCST90199654	18	43307829	C	T	0.0564862	-0.153486	0.0346997	9.72234e-06	rs77866717	7840	0.00248936	19.5603	European
	Chen Y		GCST90199654	19	40847202	C	T	0.573947	-0.111197	0.0159364	3.00367e-12	rs56113850	7840	0.00617165	48.6738	European
	Chen Y		GCST90199654	21	42705218	C	A	0.434712	-0.0769941	0.0162704	2.22152e-06	rs2245730	7840	0.00284816	22.3876	European
	Chen Y	4-methyl-2-oxopentanoate levels	GCST90199655	1	83555746	T	C	0.188329	-0.0877537	0.0192477	5.13532e-06	rs2291115	8255	0.00251168	20.7811	European
	Chen Y		GCST90199655	2	29743514	C	T	0.840504	0.0935486	0.0202835	3.98709e-06	rs6754181	8255	0.00257012	21.2659	European
	Chen Y		GCST90199655	4	88282518	G	A	0.399187	0.0924746	0.0150638	8.31252e-10	rs893971	8255	0.00454444	37.6765	European
	Chen Y		GCST90199655	6	156517427	C	A	0.0606982	-0.152913	0.0307105	6.38534e-07	rs56107485	8255	0.0029943	24.7862	European
	Chen Y		GCST90199655	8	51775791	T	C	0.72081	0.0767546	0.0165318	3.43625e-06	rs7012455	8255	0.00260447	21.5508	European
	Chen Y		GCST90199655	11	20468924	C	G	0.0370528	0.183548	0.0390382	2.57958e-06	rs112482875	8255	0.0026708	22.1011	European
	Chen Y		GCST90199655	11	36050283	T	C	0.159237	0.0976357	0.0200177	1.07452e-06	rs58729469	8255	0.00287357	23.7839	European
	Chen Y		GCST90199655	11	132238300	A	G	0.0466309	-0.17389	0.0348777	6.17385e-07	rs73597221	8255	0.00300214	24.8513	European
	Chen Y		GCST90199655	13	22127850	A	G	0.017058	0.26568	0.0567147	2.80646e-06	rs75090459	8255	0.00265128	21.9392	European
	Chen Y		GCST90199655	14	102071272	A	G	0.813639	-0.0850341	0.019043	7.99266e-06	rs12894999	8255	0.00240963	19.9347	European
	Chen Y		GCST90199655	18	10814502	T	C	0.0607551	-0.147065	0.0310573	2.18759e-06	rs77753167	8255	0.00270892	22.4174	European
	Chen Y		GCST90199655	20	858872	C	G	0.96283	-0.186005	0.0393211	2.24051e-06	rs6055350	8255	0.00270337	22.3714	European
	Chen Y	3-indoxyl sulfate levels	GCST90199656	1	147564521	C	T	0.0138957	0.292597	0.0654917	7.90694e-06	rs140560919	8242	0.00241593	19.9555	European
	Chen Y		GCST90199656	1	165912242	G	A	0.400124	-0.0701385	0.0156135	7.05018e-06	rs492467	8242	0.00244241	20.1747	European
	Chen Y		GCST90199656	1	213870367	A	G	0.139213	0.101358	0.0221088	4.55069e-06	rs55839541	8242	0.00254359	21.0126	European
	Chen Y		GCST90199656	1	233808502	G	A	0.388522	0.0737226	0.0158935	3.50859e-06	rs4649261	8242	0.00260374	21.5108	European
	Chen Y		GCST90199656	3	22383982	A	G	0.0185524	0.269587	0.0567278	2.0112e-06	rs146369127	8242	0.00273266	22.5788	European
	Chen Y		GCST90199656	3	72185534	C	T	0.496355	0.0706641	0.0155505	5.51533e-06	rs7651697	8242	0.00249913	20.6445	European
	Chen Y		GCST90199656	4	26529176	T	G	0.837001	-0.0952962	0.0204074	3.01657e-06	rs4692540	8242	0.00263873	21.8007	European
	Chen Y		GCST90199656	4	128815359	G	C	0.0117339	-0.362577	0.0700538	2.27061e-07	rs191105317	8242	0.00323963	26.7813	European
	Chen Y		GCST90199656	5	1801312	C	G	0.891315	-0.114955	0.0245476	2.82755e-06	rs13176353	8242	0.0026537	21.9246	European
	Chen Y		GCST90199656	5	99893693	A	G	0.013081	0.30447	0.0669031	5.34158e-06	rs114842896	8242	0.00250654	20.7058	European
	Chen Y		GCST90199656	6	25873655	C	T	0.240034	0.0800674	0.01791	7.80184e-06	rs651578	8242	0.002419	19.9809	European
	Chen Y		GCST90199656	6	31256646	C	T	0.743482	0.0774978	0.0174619	9.07576e-06	rs6904845	8242	0.00238411	19.692	European
	Chen Y		GCST90199656	6	80609375	C	T	0.974437	0.213632	0.0481132	8.98791e-06	rs2496679	8242	0.00238635	19.7105	European
	Chen Y		GCST90199656	6	154431131	A	G	0.00753433	-0.39936	0.0884327	6.30262e-06	rs9479849	8242	0.0024683	20.3891	European
	Chen Y		GCST90199656	7	79049588	C	T	0.0116698	-0.315708	0.0706034	7.76506e-06	rs139986278	8242	0.00242011	19.9901	European
	Chen Y		GCST90199656	8	135425732	C	T	0.307059	-0.0742048	0.01661	7.9147e-06	rs2016346	8242	0.00241569	19.9535	European
	Chen Y		GCST90199656	10	59568572	A	G	0.0306073	-0.217425	0.0447759	1.19873e-06	rs74334677	8242	0.00285271	23.5735	European
	Chen Y		GCST90199656	12	132005752	C	T	0.0449466	0.16474	0.0370405	8.68438e-06	rs117023050	8242	0.00239426	19.776	European
	Chen Y		GCST90199656	17	3503447	C	A	0.980903	-0.266191	0.0555632	1.66138e-06	rs11078452	8242	0.00277697	22.946	European
	Chen Y		GCST90199656	17	29598325	C	G	0.381295	0.0712004	0.0160318	8.94547e-06	rs1971157	8242	0.00238742	19.7195	European
	Chen Y		GCST90199656	17	50567176	A	G	0.454857	0.0702721	0.0153512	4.70302e-06	rs198542	8242	0.00253598	20.9496	European
	Chen Y		GCST90199656	19	5335243	T	C	0.0209548	-0.255879	0.0532644	1.55571e-06	rs72987107	8242	0.00279221	23.0722	European
	Chen Y		GCST90199656	19	40847202	C	T	0.576131	-0.076687	0.0152603	5.02725e-07	rs56113850	8242	0.00305461	25.2471	European
	Chen Y	Sphingosine 1-phosphate levels	GCST90199657	3	99447594	A	C	0.0184262	-0.261606	0.056463	3.60008e-06	rs140079282	8246	0.00259654	21.4616	European
	Chen Y		GCST90199657	3	169207806	A	G	0.393833	-0.0723142	0.015939	5.70756e-06	rs1488103	8246	0.00249	20.5788	European
	Chen Y		GCST90199657	4	31547799	T	C	0.737365	-0.0816351	0.0173502	2.53695e-06	rs1456759	8246	0.00267755	22.133	European
	Chen Y		GCST90199657	4	113730518	T	C	0.0153631	0.27762	0.0620996	7.80146e-06	rs115939317	8246	0.00241785	19.9811	European
	Chen Y		GCST90199657	5	77874839	A	G	0.378124	-0.0776802	0.0161082	1.41834e-06	rs41397245	8246	0.00281229	23.2499	European
	Chen Y		GCST90199657	5	104821478	G	A	0.0394801	0.184415	0.0392364	2.60043e-06	rs71588370	8246	0.00267183	22.0856	European
	Chen Y		GCST90199657	5	130309113	G	A	0.00497814	0.513535	0.109227	2.58227e-06	rs138132596	8246	0.00267346	22.0991	European
	Chen Y		GCST90199657	6	1332934	C	T	0.0266543	0.229382	0.0484838	2.233e-06	rs141116536	8246	0.0027071	22.3779	European
	Chen Y		GCST90199657	6	31770631	G	A	0.0262263	-0.256109	0.0478132	8.48745e-08	rs9461721	8246	0.00346739	28.6846	European
	Chen Y		GCST90199657	6	73331701	A	G	0.1805	-0.0936889	0.0200697	3.03896e-06	rs9360664	8246	0.00263575	21.7866	European
	Chen Y		GCST90199657	8	21182547	G	C	0.0606116	0.147791	0.0320867	4.10483e-06	rs11986857	8246	0.00256618	21.21	European
	Chen Y		GCST90199657	9	13072342	C	T	0.0494112	0.157515	0.0353441	8.32674e-06	rs10960927	8246	0.00240282	19.8566	European
	Chen Y		GCST90199657	12	117707878	C	T	0.317054	-0.0733906	0.0164198	7.83555e-06	rs10744901	8246	0.00241686	19.9728	European
	Chen Y		GCST90199657	15	57893963	G	A	0.644609	-0.0718094	0.0160027	7.21237e-06	rs6493965	8246	0.00243598	20.1312	European
	Chen Y		GCST90199657	16	83117864	A	G	0.49245	0.0725737	0.0157374	3.99671e-06	rs7200047	8246	0.00257235	21.2612	European
	Chen Y		GCST90199657	17	76437921	T	C	0.460226	0.0955501	0.0152708	3.92298e-10	rs1000821	8246	0.0047254	39.1411	European
	Chen Y		GCST90199657	18	6107710	G	A	0.0362631	0.190151	0.0413987	4.36607e-06	rs10502344	8246	0.00255194	21.092	European
	Chen Y	Alpha-hydroxyisocaproate levels	GCST90199658	1	8192624	C	A	0.0611044	0.132036	0.029663	8.53929e-06	rs72859389	8250	0.00239585	19.8084	European
	Chen Y		GCST90199658	1	154655583	A	G	0.0227938	-0.23423	0.0483974	1.30022e-06	rs142728688	8250	0.0028311	23.4172	European
	Chen Y		GCST90199658	1	240205226	T	A	0.0149562	0.267776	0.059366	6.46449e-06	rs142808012	8250	0.00246005	20.3405	European
	Chen Y		GCST90199658	2	8556927	T	C	0.807407	0.0830487	0.0184612	6.84165e-06	rs1955284	8250	0.00244697	20.2321	European
	Chen Y		GCST90199658	2	70902908	A	C	0.178937	-0.0864222	0.0188155	4.36647e-06	rs4852728	8250	0.00255068	21.0918	European
	Chen Y		GCST90199658	3	194116327	T	C	0.105338	0.116068	0.0236777	9.48658e-07	rs11715398	8250	0.00290422	24.0237	European
	Chen Y		GCST90199658	4	88313660	C	T	0.44434	0.0726542	0.0146613	7.21386e-07	rs1808859	8250	0.00296778	24.5511	European
	Chen Y		GCST90199658	4	108308227	A	G	0.231208	0.0830143	0.0171179	1.23742e-06	rs35783478	8250	0.00284259	23.5125	European
	Chen Y		GCST90199658	5	19446738	T	C	0.599716	-0.070098	0.0147602	2.0429e-06	rs620617	8250	0.00272638	22.5487	European
	Chen Y		GCST90199658	5	59406582	G	A	0.116319	-0.119704	0.0225894	1.16365e-07	rs1975533	8250	0.00339218	28.0739	European
	Chen Y		GCST90199658	5	73870529	C	A	0.0853852	-0.123459	0.0259273	1.91937e-06	rs34973031	8250	0.00274085	22.6686	European
	Chen Y		GCST90199658	5	165055996	A	G	0.595653	0.0727989	0.0146176	6.35102e-07	rs7737487	8250	0.00299737	24.7966	European
	Chen Y		GCST90199658	5	173972838	C	T	0.602667	0.0779035	0.0152545	3.27446e-07	rs734860	8250	0.00315133	26.0743	European
	Chen Y		GCST90199658	7	104917075	C	T	0.0221196	0.228417	0.0492927	3.58845e-06	rs62485457	8250	0.00259602	21.4677	European
	Chen Y		GCST90199658	8	19096342	T	G	0.0211627	-0.227203	0.0503536	6.41715e-06	rs76445723	8250	0.00246174	20.3546	European
	Chen Y		GCST90199658	10	33502194	A	G	0.657788	-0.0731137	0.0155296	2.50131e-06	rs4934976	8250	0.00267952	22.1601	European
	Chen Y		GCST90199658	11	18320322	G	A	0.539011	-0.0659084	0.0142595	3.79896e-06	rs10832920	8250	0.00258283	21.3583	European
	Chen Y		GCST90199658	12	72255376	T	C	0.0292252	0.195815	0.0434709	6.65286e-06	rs113914810	8250	0.00245343	20.2857	European
	Chen Y		GCST90199658	15	26233756	G	A	0.0386388	0.170371	0.0373253	5.0068e-06	rs78820411	8250	0.00251904	20.8295	European
	Chen Y		GCST90199658	19	19944477	A	G	0.280961	-0.0797399	0.0161833	8.33707e-07	rs10414919	8250	0.00293418	24.2724	European
	Chen Y		GCST90199658	20	717462	T	G	0.0064524	0.405287	0.0904053	7.36017e-06	rs151029917	8250	0.00243012	20.0924	European
	Chen Y		GCST90199658	20	2418904	G	A	0.0291836	0.195553	0.0432889	6.26065e-06	rs79376596	8250	0.00246745	20.4019	European
	Chen Y	1-stearoyl-GPI (18:0) levels	GCST90199659	1	62606594	C	A	0.341811	-0.0805466	0.0157387	3.09195e-07	rs10789117	8260	0.00316083	26.1849	European
	Chen Y		GCST90199659	1	65429581	G	A	0.68347	0.0754039	0.0169789	8.95281e-06	rs9436300	8260	0.00238206	19.718	European
	Chen Y		GCST90199659	1	164755085	T	C	0.0130281	0.310888	0.0661973	2.64817e-06	rs151115380	8260	0.00266311	22.0507	European
	Chen Y		GCST90199659	2	123961851	T	C	0.05619	-0.156036	0.0325815	1.67535e-06	rs13035306	8260	0.002769	22.9299	European
	Chen Y		GCST90199659	3	542329	C	T	0.0141818	-0.322065	0.0642743	5.42083e-07	rs35311550	8260	0.0030305	25.1019	European
	Chen Y		GCST90199659	3	152913328	T	C	0.436891	-0.0758416	0.0155174	1.02115e-06	rs7610125	8260	0.00288365	23.8821	European
	Chen Y		GCST90199659	4	10514994	T	C	0.0899487	0.126378	0.0264791	1.81728e-06	rs139782415	8260	0.00275018	22.7736	European
	Chen Y		GCST90199659	4	164626088	C	T	0.118281	-0.108294	0.0237693	5.21256e-06	rs6849130	8260	0.00250672	20.7525	European
	Chen Y		GCST90199659	7	52911031	C	T	0.294749	0.0745017	0.0166127	7.30464e-06	rs4266604	8260	0.00242893	20.107	European
	Chen Y		GCST90199659	7	90119386	G	C	0.186215	0.0888842	0.0195487	5.44662e-06	rs117400415	8260	0.00249659	20.6685	European
	Chen Y		GCST90199659	8	29804288	G	A	0.942421	-0.156331	0.0336519	3.39176e-06	rs13265847	8260	0.0026059	21.5757	European
	Chen Y		GCST90199659	9	8396478	A	G	0.0204739	0.24977	0.053264	2.74152e-06	rs78765237	8260	0.00265508	21.9841	European
	Chen Y		GCST90199659	9	104991756	A	G	0.276299	-0.0775788	0.0170992	5.70656e-06	rs1836921	8260	0.00248584	20.5792	European
	Chen Y		GCST90199659	11	98703115	G	A	0.164587	-0.0990229	0.0204562	1.29364e-06	rs2435583	8260	0.00282886	23.427	European
	Chen Y		GCST90199659	12	130523620	A	G	0.112836	0.113218	0.0239989	2.38589e-06	rs7302336	8260	0.0026872	22.2507	European
	Chen Y		GCST90199659	14	68172250	A	T	0.965825	0.188681	0.0418631	6.57211e-06	rs1555942	8260	0.00245328	20.309	European
	Chen Y		GCST90199659	16	81524461	A	G	0.0352927	-0.207519	0.0411356	4.54134e-07	rs113735393	8260	0.0030716	25.4434	European
	Chen Y		GCST90199659	17	78927185	T	C	0.00988166	-0.347399	0.0764493	5.51496e-06	rs141437456	8260	0.00249371	20.6445	European
	Chen Y	Maleate levels	GCST90199661	1	171037487	G	A	0.140637	-0.105459	0.0227622	3.60232e-06	rs72710584	8171	0.00262014	21.4601	European
	Chen Y		GCST90199661	1	242382913	C	T	0.0331348	-0.195659	0.0433217	6.28953e-06	rs139060216	8171	0.00249018	20.3931	European
	Chen Y		GCST90199661	3	137699699	C	T	0.0194312	0.247925	0.0558662	9.08718e-06	rs3856630	8171	0.00240448	19.6896	European
	Chen Y		GCST90199661	4	148481453	G	T	0.0244785	0.224574	0.0501538	7.54464e-06	rs116633901	8171	0.00244778	20.0449	European
	Chen Y		GCST90199661	4	182887202	G	A	0.0398995	-0.191127	0.0392515	1.12e-06	rs62337911	8171	0.00289333	23.7042	European
	Chen Y		GCST90199661	4	188374075	T	C	0.273903	-0.0778103	0.017129	5.55614e-06	rs6553200	8171	0.00251907	20.6302	European
	Chen Y		GCST90199661	5	24390851	T	G	0.00817154	-0.424684	0.0860667	8.04149e-07	rs150357582	8171	0.00297094	24.3419	European
	Chen Y		GCST90199661	6	41723085	A	C	0.40824	-0.0760477	0.0156955	1.26496e-06	rs13200335	8171	0.00286484	23.4701	European
	Chen Y		GCST90199661	7	17523328	T	C	0.130699	-0.120147	0.0230713	1.91233e-07	rs73073176	8171	0.00330802	27.1129	European
	Chen Y		GCST90199661	8	58286174	G	C	0.32379	-0.0742667	0.0165607	7.30761e-06	rs10504250	8171	0.00245521	20.1059	European
	Chen Y		GCST90199661	9	108564519	A	G	0.0161251	0.285202	0.0612361	3.20202e-06	rs117247923	8171	0.00264767	21.6862	European
	Chen Y		GCST90199661	9	134200542	G	A	0.119885	0.1074	0.023991	7.58163e-06	rs12376985	8171	0.00244666	20.0357	European
	Chen Y		GCST90199661	10	69166680	C	G	0.0104294	-0.344294	0.075865	5.67231e-06	rs75102017	8171	0.00251424	20.5906	European
	Chen Y		GCST90199661	11	35453504	C	A	0.0528864	-0.160747	0.0347303	3.68428e-06	rs61880906	8171	0.00261491	21.4172	European
	Chen Y		GCST90199661	12	21946362	G	A	0.0174547	-0.276781	0.0589389	2.65226e-06	rs74069834	8171	0.00269168	22.0476	European
	Chen Y		GCST90199661	12	115022298	T	G	0.0625536	-0.142941	0.0315949	6.06315e-06	rs73396358	8171	0.00249872	20.4632	European
	Chen Y		GCST90199661	14	49488289	A	G	0.0166093	0.286001	0.0604766	2.25496e-06	rs115520044	8171	0.00272959	22.3591	European
	Chen Y		GCST90199661	15	74735539	T	C	0.250184	0.0860376	0.0177102	1.18529e-06	rs2472297	8171	0.00288006	23.5952	European
	Chen Y		GCST90199661	16	5075878	C	G	0.0357502	-0.200611	0.0420445	1.82957e-06	rs76680658	8171	0.00277848	22.7607	European
	Chen Y		GCST90199661	19	570206	A	G	0.684799	0.076776	0.0170744	6.90652e-06	rs7245628	8171	0.00246838	20.2141	European
	Chen Y		GCST90199661	19	14808556	A	G	0.014088	0.350122	0.0658295	1.04557e-07	rs117261516	8171	0.00345002	28.2808	European
	Chen Y		GCST90199661	19	40579494	G	T	0.0211932	-0.269244	0.0526641	3.17963e-07	rs61457016	8171	0.0031886	26.131	European
	Chen Y		GCST90199661	20	23286377	G	T	0.047164	0.165992	0.0366881	6.0563e-06	rs6137886	8171	0.00249898	20.4653	European
	Chen Y		GCST90199661	20	58754233	G	A	0.0467255	-0.166328	0.0373322	8.37579e-06	rs116882896	8171	0.00242345	19.8453	European
	Chen Y	Isovalerate (i5:0) levels	GCST90199662	2	31395382	G	T	0.00987764	0.36155	0.0786193	4.25051e-06	rs114248797	7862	0.00268274	21.1431	European
	Chen Y		GCST90199662	2	185056021	A	G	0.0465636	-0.171301	0.036733	3.11005e-06	rs59173308	7862	0.00275851	21.7419	European
	Chen Y		GCST90199662	2	233759924	T	C	0.324211	0.0820467	0.0165917	7.61251e-07	rs887829	7862	0.00310069	24.4472	European
	Chen Y		GCST90199662	5	123961638	G	A	0.121513	0.114291	0.0243102	2.58439e-06	rs2407999	7862	0.00280346	22.0972	European
	Chen Y		GCST90199662	6	29129992	A	C	0.155247	-0.0973961	0.0213833	5.24433e-06	rs9295793	7862	0.00263182	20.7407	European
	Chen Y		GCST90199662	6	66591545	G	T	0.0209884	0.254733	0.0544181	2.8543e-06	rs142706506	7862	0.00277934	21.9065	European
	Chen Y		GCST90199662	8	33912188	C	A	0.0104605	-0.348749	0.0765056	5.15269e-06	rs80329585	7862	0.00263609	20.7744	European
	Chen Y		GCST90199662	9	36999904	C	T	0.939029	-0.147304	0.0325318	5.95455e-06	rs7047835	7862	0.00260105	20.4976	European
	Chen Y		GCST90199662	9	70423053	C	T	0.0487695	-0.16461	0.0364871	6.43849e-06	rs117350340	7862	0.00258213	20.3481	European
	Chen Y		GCST90199662	10	30545016	A	G	0.0266753	0.227853	0.0482807	2.36619e-06	rs150981358	7862	0.00282489	22.2665	European
	Chen Y		GCST90199662	11	24360811	T	C	0.0252273	-0.239692	0.0496341	1.37102e-06	rs188242626	7862	0.00295752	23.315	European
	Chen Y		GCST90199662	11	73348103	T	C	0.0245285	-0.234768	0.0504297	3.23437e-06	rs117742113	7862	0.00274901	21.6668	European
	Chen Y		GCST90199662	14	98902364	G	A	0.411232	-0.0705248	0.0158333	8.4206e-06	rs8014050	7862	0.00251717	19.8349	European
	Chen Y		GCST90199662	16	1452378	T	C	0.0488957	0.162517	0.0360284	6.45813e-06	rs35721219	7862	0.00258138	20.3422	European
	Chen Y		GCST90199662	16	81252545	G	A	0.0268893	-0.236693	0.0482055	9.10349e-07	rs117546625	7862	0.00305714	24.1028	European
	Chen Y		GCST90199662	19	16997625	T	C	0.0442732	-0.177624	0.0377539	2.54124e-06	rs112755187	7862	0.00280754	22.1294	European
	Chen Y		GCST90199662	20	3100992	T	C	0.112645	0.111171	0.0247376	6.98957e-06	rs4815566	7862	0.00256225	20.191	European
	Chen Y	4-acetylphenol sulfate levels	GCST90199663	1	40825859	G	A	0.268484	0.0875381	0.018901	3.632e-06	rs3767942	7135	0.00299728	21.4439	European
	Chen Y		GCST90199663	2	38869235	A	G	0.0144521	0.302597	0.068433	9.78836e-06	rs114393741	7135	0.00273285	19.5468	European
	Chen Y		GCST90199663	2	76289291	T	C	0.0136746	0.317716	0.0716714	9.29501e-06	rs144625636	7135	0.00274662	19.6456	European
	Chen Y		GCST90199663	2	190845343	G	A	0.713592	0.0812734	0.018386	9.85196e-06	rs6756669	7135	0.00273112	19.5344	European
	Chen Y		GCST90199663	2	205356835	C	G	0.015461	0.318113	0.0666451	1.8128e-06	rs116272095	7135	0.00318308	22.7774	European
	Chen Y		GCST90199663	3	89262202	C	T	0.0163265	0.293567	0.0653061	6.94898e-06	rs76793324	7135	0.00282413	20.2016	European
	Chen Y		GCST90199663	3	183586691	T	C	0.0494096	0.169438	0.0381465	8.92236e-06	rs1969346	7135	0.00275752	19.7238	European
	Chen Y		GCST90199663	4	38278308	A	G	0.021614	0.278554	0.0565295	8.32509e-07	rs78621707	7135	0.00339156	24.2743	European
	Chen Y		GCST90199663	4	86957477	G	A	0.417198	0.0755964	0.0167714	6.561e-06	rs13102958	7135	0.00283945	20.3115	European
	Chen Y		GCST90199663	6	131505809	G	A	0.491424	-0.0795996	0.017082	3.16418e-06	rs4355631	7135	0.00303411	21.7081	European
	Chen Y		GCST90199663	8	1296114	G	A	0.388492	0.0755876	0.0168628	7.37679e-06	rs10101376	7135	0.00280819	20.0872	European
	Chen Y		GCST90199663	8	12987641	G	A	0.890797	-0.133494	0.0265452	4.93156e-07	rs1521039	7135	0.003532	25.2831	European
	Chen Y		GCST90199663	10	109553005	C	T	0.0506867	-0.175898	0.0373161	2.43208e-06	rs12354542	7135	0.00310445	22.213	European
	Chen Y		GCST90199663	11	6040911	T	C	0.434185	0.0796657	0.0165432	1.46752e-06	rs11040389	7135	0.00323967	23.1837	European
	Chen Y		GCST90199663	11	19806821	C	T	0.0256537	0.231367	0.0522866	9.64488e-06	rs79284264	7135	0.00273677	19.5749	European
	Chen Y		GCST90199663	12	70404643	T	G	0.00835909	0.439649	0.0912265	1.4405e-06	rs12319193	7135	0.00324463	23.2193	European
	Chen Y		GCST90199663	14	84867017	G	A	0.112711	-0.132112	0.0261536	4.38603e-07	rs12878900	7135	0.0035635	25.5094	European
	Chen Y		GCST90199663	16	28999791	T	C	0.00979701	-0.380537	0.0845499	6.77187e-06	rs116938011	7135	0.00283102	20.251	European
	Chen Y		GCST90199663	16	82423578	G	A	0.63628	-0.0782771	0.0172342	5.57301e-06	rs12444105	7135	0.00288296	20.6236	European
	Chen Y		GCST90199663	22	49666510	G	A	0.748831	-0.0872158	0.0188382	3.66143e-06	rs739244	7135	0.00299512	21.4284	European
	Chen Y	Phenyllactate (PLA) levels in elite athletes	GCST90199664	1	119392884	T	A	0.593586	0.0695791	0.0148237	2.68229e-06	rs10802092	8235	0.00266821	22.0262	European
	Chen Y		GCST90199664	2	113254175	T	C	0.187179	0.0893767	0.0186298	1.60652e-06	rs13396369	8235	0.00278713	23.0105	European
	Chen Y		GCST90199664	2	136773975	T	C	0.0251855	-0.21061	0.0459716	4.62048e-06	rs116721959	8235	0.0025422	20.9833	European
	Chen Y		GCST90199664	2	217776399	A	C	0.525012	0.0678602	0.0145435	3.07118e-06	rs34064769	8235	0.00263683	21.7664	European
	Chen Y		GCST90199664	3	137191426	C	T	0.0356752	0.183637	0.0391572	2.73534e-06	rs78199411	8235	0.00266364	21.9883	European
	Chen Y		GCST90199664	5	77382351	T	C	0.61135	0.0730231	0.0149781	1.08636e-06	rs2359874	8235	0.00287801	23.763	European
	Chen Y		GCST90199664	5	180175657	T	C	0.112452	-0.117073	0.0231742	4.37544e-07	rs79724540	8235	0.00308956	25.5152	European
	Chen Y		GCST90199664	6	23214941	G	A	0.724661	-0.082695	0.016704	7.39797e-07	rs4291084	8235	0.00296731	24.5026	European
	Chen Y		GCST90199664	6	39126256	A	G	0.0663122	-0.145262	0.0290503	5.72199e-07	rs9470970	8235	0.00302707	24.9975	European
	Chen Y		GCST90199664	6	60653341	A	T	0.168047	-0.0860871	0.0194551	9.64816e-06	rs9476273	8235	0.002372	19.5751	European
	Chen Y		GCST90199664	6	169029431	A	G	0.381239	0.0674951	0.0150882	7.69938e-06	rs12529420	8235	0.00242411	20.0062	European
	Chen Y		GCST90199664	8	133177859	A	T	0.0544231	0.154338	0.033383	3.77759e-06	rs17634070	8235	0.00258884	21.3693	European
	Chen Y		GCST90199664	9	3779667	G	A	0.0595044	0.149295	0.0310577	1.53204e-06	rs73396011	8235	0.00279815	23.1018	European
	Chen Y		GCST90199664	9	120012695	A	G	0.226371	0.0783952	0.0173588	6.29683e-06	rs7867041	8235	0.0024706	20.3908	European
	Chen Y		GCST90199664	9	128861549	T	C	0.034831	-0.194512	0.039425	8.06738e-07	rs73669981	8235	0.00294716	24.3357	European
	Chen Y		GCST90199664	11	1433445	C	T	0.802512	0.0807497	0.0182606	9.77604e-06	rs10834052	8235	0.00236896	19.55	European
	Chen Y		GCST90199664	12	58437193	A	G	0.061443	-0.14389	0.0302864	2.02424e-06	rs73351721	8235	0.00273347	22.5663	European
	Chen Y		GCST90199664	12	90256821	T	G	0.0427215	0.165104	0.035623	3.5738e-06	rs17783490	8235	0.00260171	21.4758	European
	Chen Y		GCST90199664	12	102854494	G	A	0.599404	-0.0703956	0.0148295	2.06466e-06	rs937475	8235	0.0027289	22.5285	European
	Chen Y		GCST90199664	12	119095413	G	A	0.0382979	0.171055	0.0375046	5.09335e-06	rs35446494	8235	0.00251967	20.7968	European
	Chen Y		GCST90199664	13	62164419	C	T	0.203436	0.0842604	0.0180851	3.17568e-06	rs56381820	8235	0.00262905	21.702	European
	Chen Y		GCST90199664	14	43591995	G	T	0.333722	-0.0706039	0.0152423	3.61956e-06	rs7141384	8235	0.00259874	21.4512	European
	Chen Y		GCST90199664	16	58718562	T	C	0.0778439	0.447662	0.0265192	6.2441e-64	rs11076256	8235	0.0334458	284.888	European
	Chen Y		GCST90199664	16	58781671	T	C	0.0478586	-0.194762	0.0339985	1.01287e-08	rs143277630	8235	0.00396916	32.8083	European
	Chen Y		GCST90199664	18	34303331	T	C	0.0222438	-0.242796	0.0487618	6.38388e-07	rs74546847	8235	0.00300161	24.7867	European
	Chen Y		GCST90199664	21	41623472	T	C	0.0130189	0.287805	0.0642476	7.47717e-06	rs143566944	8235	0.00243087	20.0621	European
	Chen Y	N-acetylaspartate (naa) levels	GCST90199665	1	159607962	G	T	0.227402	-0.0910294	0.0184878	8.49033e-07	rs12039358	8148	0.00296655	24.2374	European
	Chen Y		GCST90199665	1	177997870	C	A	0.292432	0.0764696	0.0169105	6.12521e-06	rs35308250	8148	0.00250337	20.4436	European
	Chen Y		GCST90199665	2	15960932	G	A	0.0328242	-0.196608	0.0437219	6.89914e-06	rs139706814	8148	0.00247558	20.2161	European
	Chen Y		GCST90199665	2	45870207	A	G	0.0820923	-0.136176	0.0283979	1.62445e-06	rs62127223	8148	0.00281419	22.9891	European
	Chen Y		GCST90199665	3	66407622	C	T	0.998185	-0.811824	0.183334	9.50571e-06	rs9869057	8148	0.00240073	19.6034	European
	Chen Y		GCST90199665	3	181780441	C	T	0.0276535	-0.209464	0.0468532	7.79847e-06	rs150965318	8148	0.00244695	19.9818	European
	Chen Y		GCST90199665	4	26543787	T	C	0.0104899	-0.347238	0.0754801	4.217e-06	rs544693361	8148	0.00259067	21.1584	European
	Chen Y		GCST90199665	8	116831071	G	A	0.116476	-0.10644	0.0237273	7.25895e-06	rs79315153	8148	0.00246372	20.119	European
	Chen Y		GCST90199665	10	88032614	A	G	0.494379	0.0745846	0.0154974	1.48899e-06	rs2248456	8148	0.00283463	23.1566	European
	Chen Y		GCST90199665	10	119061863	C	T	0.0338346	0.192938	0.042974	7.13446e-06	rs35911794	8148	0.00246774	20.152	European
	Chen Y		GCST90199665	12	13509204	T	G	0.536408	-0.0705395	0.0158112	8.1442e-06	rs10845794	8148	0.00243683	19.8989	European
	Chen Y		GCST90199665	12	71385691	A	G	0.0166503	0.266447	0.0599771	8.89292e-06	rs74895134	8148	0.00241629	19.7308	European
	Chen Y		GCST90199665	12	83954847	A	G	0.0128793	-0.335037	0.0692125	1.29385e-06	rs117572246	8148	0.0028676	23.4266	European
	Chen Y		GCST90199665	13	30670785	A	C	0.0106869	-0.336702	0.0757383	8.76491e-06	rs2025408	8148	0.00241968	19.7585	European
	Chen Y		GCST90199665	15	79040461	G	A	0.00908417	0.388784	0.0814519	1.81348e-06	rs150753233	8148	0.00278837	22.7776	European
	Chen Y		GCST90199665	15	96379916	G	A	0.157032	0.0960883	0.021254	6.1561e-06	rs11073480	8148	0.00250219	20.434	European
	Chen Y		GCST90199665	16	13424059	G	A	0.0116265	-0.318765	0.0717581	8.90352e-06	rs113199593	8148	0.00241601	19.7284	European
	Chen Y		GCST90199665	16	80975048	T	C	0.0667167	-0.139499	0.0313242	8.4528e-06	rs74509445	8148	0.00242815	19.8278	European
	Chen Y		GCST90199665	17	72270399	G	A	0.260506	0.0822351	0.0175866	2.92522e-06	rs11868853	8148	0.00267631	21.8597	European
	Chen Y		GCST90199665	18	66572172	T	C	0.0169512	0.27184	0.0603487	6.65316e-06	rs80135198	8148	0.00248405	20.2854	European
	Chen Y		GCST90199665	22	22924624	T	C	0.558491	0.0743278	0.0161645	4.26133e-06	rs409751	8148	0.00258822	21.1384	European
	Chen Y	Palmitoylcarnitine levels (Metabolon platform)	GCST90199666	1	27520714	T	C	0.015033	-0.28963	0.0631312	4.48072e-06	rs113511960	8256	0.00254287	21.0423	European
	Chen Y		GCST90199666	1	39827239	C	A	0.211224	0.0839015	0.0186144	6.56434e-06	rs17569868	8256	0.00245473	20.3112	European
	Chen Y		GCST90199666	1	53213557	G	A	0.22902	0.084205	0.0181362	3.43522e-06	rs1799822	8256	0.00260424	21.5515	European
	Chen Y		GCST90199666	1	64949885	G	C	0.139648	0.101191	0.0219394	3.98265e-06	rs10157929	8256	0.00257008	21.2681	European
	Chen Y		GCST90199666	1	154232217	A	G	0.276009	0.0788913	0.0170751	3.83246e-06	rs72696241	8256	0.00257894	21.3416	European
	Chen Y		GCST90199666	1	173290818	A	C	0.0122771	-0.326277	0.0685956	1.96945e-06	rs114684303	8256	0.00273289	22.6191	European
	Chen Y		GCST90199666	2	47571449	G	C	0.0520528	0.150287	0.033948	9.55699e-06	rs13386197	8256	0.00236818	19.5934	European
	Chen Y		GCST90199666	2	106063072	A	G	0.310582	-0.0774604	0.0172303	6.9379e-06	rs2167534	8256	0.00244198	20.2055	European
	Chen Y		GCST90199666	2	185389163	T	C	0.176603	0.0927839	0.0204954	5.98074e-06	rs72906893	8256	0.0024762	20.4893	European
	Chen Y		GCST90199666	3	117934668	C	G	0.138361	-0.106325	0.0219678	1.29823e-06	rs62264777	8256	0.00282942	23.4203	European
	Chen Y		GCST90199666	3	149250498	T	C	0.0222007	-0.240404	0.0517006	3.32062e-06	rs79450911	8256	0.00261208	21.6166	European
	Chen Y		GCST90199666	4	180741150	A	G	0.822267	0.0945784	0.0198049	1.79262e-06	rs2612989	8256	0.00275468	22.7999	European
	Chen Y		GCST90199666	5	9860625	A	C	0.716492	-0.0810907	0.0169006	1.60178e-06	rs2963905	8256	0.00278073	23.0161	European
	Chen Y		GCST90199666	5	92421692	G	A	0.170976	0.0928261	0.0202234	4.43193e-06	rs72777087	8256	0.0025454	21.0633	European
	Chen Y		GCST90199666	5	132369766	G	C	0.522391	0.123473	0.0151912	4.36667e-16	rs2631367	8256	0.00793832	66.0472	European
	Chen Y		GCST90199666	5	151384678	T	C	0.0121017	-0.313926	0.0696259	6.52081e-06	rs143370068	8256	0.00245626	20.3239	European
	Chen Y		GCST90199666	6	21309401	T	C	0.0220643	-0.234035	0.0522496	7.49341e-06	rs12205483	8256	0.00242422	20.0581	European
	Chen Y		GCST90199666	6	110438805	G	A	0.238471	-0.169243	0.0176414	8.51296e-22	rs12210538	8256	0.0110248	92.0132	European
	Chen Y		GCST90199666	10	57423364	T	A	0.774869	0.0805832	0.0181037	8.53953e-06	rs7069718	8256	0.00239411	19.8084	European
	Chen Y		GCST90199666	10	59703726	T	G	0.224491	0.105784	0.018426	9.41016e-09	rs1171623	8256	0.00397629	32.9513	European
	Chen Y		GCST90199666	10	88265384	C	G	0.0199488	-0.256635	0.0546859	2.69376e-06	rs144564761	8256	0.00266045	22.0179	European
	Chen Y		GCST90199666	11	61800281	A	C	0.301651	-0.0864977	0.0165349	1.6841e-07	rs174544	8256	0.00330369	27.359	European
	Chen Y		GCST90199666	11	98016962	C	T	0.0679766	0.139429	0.0302597	4.07088e-06	rs111269071	8256	0.00256503	21.2262	European
	Chen Y		GCST90199666	12	6336816	C	A	0.515027	0.0717292	0.0155223	3.81827e-06	rs887477	8256	0.00257981	21.3489	European
	Chen Y		GCST90199666	14	77232936	G	A	0.207493	0.0865656	0.0187875	4.07316e-06	rs7143692	8256	0.00256488	21.225	European
	Chen Y		GCST90199666	15	100266916	C	G	0.119042	0.107415	0.0238374	6.60189e-06	rs12907371	8256	0.00245344	20.3005	European
	Chen Y		GCST90199666	17	36800135	T	C	0.0341557	-0.18999	0.042387	7.38534e-06	rs138066517	8256	0.00242757	20.0859	European
	Chen Y		GCST90199666	17	68326876	A	G	0.0239287	-0.22333	0.0498164	7.35818e-06	rs75555206	8256	0.00242842	20.093	European
	Chen Y		GCST90199666	18	40568868	A	G	0.0133511	0.302034	0.0660287	4.7787e-06	rs74714644	8256	0.002528	20.919	European
	Chen Y		GCST90199666	18	72567505	T	C	0.00466836	0.557491	0.111628	5.90816e-07	rs78422675	8256	0.00301196	24.9359	European
	Chen Y		GCST90199666	20	40940425	G	C	0.0473096	-0.157828	0.0354391	8.44814e-06	rs6029454	8256	0.00239657	19.8288	European
	Chen Y	Erythritol levels in elite athletes	GCST90199667	1	45941615	A	G	0.0535583	-0.333531	0.0319348	1.55926e-25	rs72692616	8167	0.0131801	109.053	European
	Chen Y		GCST90199667	1	64594052	A	G	0.000613196	1.31346	0.291544	6.63157e-06	rs150074699	8167	0.00247905	20.2917	European
	Chen Y		GCST90199667	1	176310423	G	T	0.0422138	-0.178181	0.0359668	7.26855e-07	rs376874259	8167	0.00299608	24.5365	European
	Chen Y		GCST90199667	2	45864492	T	A	0.00756272	0.369506	0.0830332	8.58302e-06	rs75505443	8167	0.00241894	19.7985	European
	Chen Y		GCST90199667	2	127080539	T	C	0.152674	0.0923657	0.0199838	3.79984e-06	rs55769487	8167	0.00260896	21.3579	European
	Chen Y		GCST90199667	3	41058781	A	C	0.0183301	0.252839	0.0537262	2.52558e-06	rs116078994	8167	0.00270444	22.1416	European
	Chen Y		GCST90199667	3	53243795	T	C	0.123202	-0.135463	0.0219498	6.76417e-10	rs9858049	8167	0.00464191	38.078	European
	Chen Y		GCST90199667	3	53359817	T	C	0.0692572	0.130274	0.0282786	4.08865e-06	rs12633047	8167	0.00259185	21.2175	European
	Chen Y		GCST90199667	3	84693906	G	A	0.331673	-0.068372	0.0152462	7.30789e-06	rs4426692	8167	0.00245642	20.1061	European
	Chen Y		GCST90199667	3	109996814	C	T	0.659893	-0.0730144	0.0154387	2.253e-06	rs9813594	8167	0.00273115	22.3609	European
	Chen Y		GCST90199667	3	165864102	T	C	0.0113622	0.34102	0.0685053	6.42442e-07	rs142601344	8167	0.00302505	24.7745	European
	Chen Y		GCST90199667	5	50862465	A	G	0.616334	-0.0675333	0.0149044	5.86762e-06	rs27598	8167	0.00250758	20.5258	European
	Chen Y		GCST90199667	5	57931118	G	A	0.0107812	-0.33485	0.0704029	1.97275e-06	rs144368133	8167	0.0027622	22.6159	European
	Chen Y		GCST90199667	7	62517059	C	G	0.000260383	2.05383	0.460821	8.31522e-06	rs553220097	8167	0.00242631	19.859	European
	Chen Y		GCST90199667	7	108293669	G	A	0.0571607	0.146655	0.0312792	2.75113e-06	rs79695006	8167	0.00268443	21.9774	European
	Chen Y		GCST90199667	11	32514486	T	C	0.117225	-0.108427	0.02309	2.65528e-06	rs181823223	8167	0.00269273	22.0455	European
	Chen Y		GCST90199667	11	116900884	A	G	0.123767	-0.101121	0.0217504	3.33285e-06	rs71480323	8167	0.0026396	21.6094	European
	Chen Y		GCST90199667	13	50789856	C	G	0.443135	0.0684595	0.0146956	3.18537e-06	rs9596367	8167	0.00265019	21.6963	European
	Chen Y		GCST90199667	14	90695719	T	C	0.291436	0.0721428	0.016087	7.30705e-06	rs12893100	8167	0.00245643	20.1062	European
	Chen Y		GCST90199667	15	55114297	A	G	0.0960525	-0.115293	0.0244655	2.44721e-06	rs1865475	8167	0.00271179	22.202	European
	Chen Y		GCST90199667	16	20377607	G	A	0.310554	-0.0782231	0.0157699	7.03917e-07	rs35208507	8167	0.00300361	24.5983	European
	Chen Y		GCST90199667	18	21282765	G	A	0.011176	-0.312133	0.068299	4.87511e-06	rs148188291	8167	0.00255081	20.8807	European
	Chen Y		GCST90199667	19	32380400	G	C	0.0231459	0.245682	0.0480425	3.15665e-07	rs117113173	8167	0.00319186	26.145	European
	Chen Y		GCST90199667	20	38117116	T	A	0.0193261	0.264806	0.0526607	4.94236e-07	rs111274172	8167	0.00308658	25.2799	European
	Chen Y		GCST90199667	22	43342695	T	C	0.0444772	0.157491	0.0349348	6.53989e-06	rs150921780	8167	0.00248229	20.3184	European
	Chen Y	Hexanoylcarnitine levels (Biocrates platform)	GCST90199668	1	9468265	G	A	0.0166198	0.265713	0.0585954	5.76827e-06	rs75690409	8242	0.00248876	20.5586	European
	Chen Y		GCST90199668	1	74971148	C	T	0.0140408	0.49122	0.0634609	9.90147e-15	rs149556176	8242	0.00721708	59.901	European
	Chen Y		GCST90199668	1	75758325	T	C	0.30837	-0.4316	0.0153412	3.83431e-174	rs2185152	8242	0.0876171	791.296	European
	Chen Y		GCST90199668	1	204619938	T	C	0.0917344	0.128382	0.0263672	1.1217e-06	rs36012907	8242	0.00286814	23.7014	European
	Chen Y		GCST90199668	2	224459365	G	A	0.0100306	-0.356033	0.075046	2.09342e-06	rs16865990	8242	0.00272338	22.5019	European
	Chen Y		GCST90199668	3	1322878	G	A	0.187232	-0.0857333	0.0192503	8.44367e-06	rs1391967	8242	0.00240075	19.8298	European
	Chen Y		GCST90199668	3	185538454	G	A	0.0584841	0.16173	0.0316506	3.22408e-07	rs62290256	8242	0.00315799	26.1043	European
	Chen Y		GCST90199668	4	158719996	C	T	0.296766	-0.0833266	0.0163535	3.48112e-07	rs17843902	8242	0.00314013	25.9562	European
	Chen Y		GCST90199668	5	132369766	G	C	0.522736	0.104741	0.0149388	2.35995e-12	rs2631367	8242	0.00592907	49.147	European
	Chen Y		GCST90199668	5	151343594	A	C	0.012084	-0.452358	0.0682548	3.41446e-11	rs77010315	8242	0.00530099	43.913	European
	Chen Y		GCST90199668	6	160093251	G	A	0.0750547	-0.124082	0.0280817	9.93375e-06	rs80254170	8242	0.00236326	19.5194	European
	Chen Y		GCST90199668	6	160143444	G	C	0.175323	-0.133922	0.0196516	9.4375e-12	rs662138	8242	0.00560319	46.4304	European
	Chen Y		GCST90199668	8	4552597	C	T	0.0204714	-0.239621	0.0526059	5.23824e-06	rs28540007	8242	0.00251106	20.7432	European
	Chen Y		GCST90199668	8	104841775	T	C	0.00693515	0.433125	0.0902822	1.60694e-06	rs144724596	8242	0.0027847	23.01	European
	Chen Y		GCST90199668	10	59707424	T	G	0.768951	0.152178	0.0180475	3.39535e-17	rs1171617	8242	0.00855277	71.0828	European
	Chen Y		GCST90199668	11	7573189	A	G	0.0257707	0.245572	0.0474263	2.24314e-07	rs141882839	8242	0.00324247	26.8049	European
	Chen Y		GCST90199668	11	76064320	T	G	0.0158023	-0.28157	0.0599701	2.66386e-06	rs73001574	8242	0.00266754	22.0393	European
	Chen Y		GCST90199668	11	110193739	C	T	0.745109	0.0835404	0.0173534	1.47896e-06	rs898847	8242	0.00280396	23.1696	European
	Chen Y		GCST90199668	12	70520580	A	G	0.016033	-0.272418	0.059426	4.55821e-06	rs117548628	8242	0.0025432	21.0094	European
	Chen Y		GCST90199668	12	78559627	T	C	0.00930119	0.345285	0.0773593	8.06713e-06	rs117138561	8242	0.00241129	19.917	European
	Chen Y		GCST90199668	13	113921180	C	G	0.0401487	-0.175199	0.0387011	5.98379e-06	rs75586607	8242	0.00248031	20.4886	European
	Chen Y		GCST90199668	15	68441781	G	C	0.498842	0.0678033	0.0149904	6.0939e-06	rs7496462	8242	0.00247609	20.4536	European
	Chen Y		GCST90199668	18	639341	T	G	0.0770636	0.12919	0.0283986	5.38593e-06	rs111262693	8242	0.00250462	20.6899	European
	Chen Y		GCST90199668	18	21078686	A	G	0.00977772	-0.347706	0.0762	5.04116e-06	rs117907282	8242	0.00251992	20.8166	European
	Chen Y		GCST90199668	19	56248382	A	G	0.0625	-0.138771	0.0308238	6.72984e-06	rs113915691	8242	0.00245316	20.2637	European
	Chen Y	Acetylcarnitine levels (Biocrates platform)	GCST90199669	1	28663212	C	G	0.0182415	0.246081	0.0556954	9.94627e-06	rs188283366	8262	0.00235726	19.517	European
	Chen Y		GCST90199669	1	71569179	A	G	0.0168485	-0.261156	0.0577114	6.03371e-06	rs61765007	8262	0.00247239	20.4725	European
	Chen Y		GCST90199669	2	14271175	A	G	0.0267879	0.217408	0.0465305	2.97752e-06	rs1839212	8262	0.00263539	21.8258	European
	Chen Y		GCST90199669	2	224459365	G	A	0.0100037	-0.373578	0.0752289	6.83895e-07	rs16865990	8262	0.00297587	24.654	European
	Chen Y		GCST90199669	3	19751997	G	A	0.0214303	-0.230906	0.0521359	9.47e-06	rs139264311	8262	0.00236854	19.6106	European
	Chen Y		GCST90199669	3	57058647	G	A	0.124725	0.107567	0.0225861	1.91198e-06	rs138268157	8262	0.00273779	22.6762	European
	Chen Y		GCST90199669	3	144385482	T	A	0.0127551	0.324374	0.0667607	1.18128e-06	rs112845131	8262	0.00284922	23.6018	European
	Chen Y		GCST90199669	3	170171917	C	G	0.0124863	-0.313614	0.0668907	2.75273e-06	rs115362213	8262	0.00265351	21.9763	European
	Chen Y		GCST90199669	3	174319298	T	A	0.0327749	0.204757	0.042295	1.2908e-06	rs79958740	8262	0.00282868	23.4312	European
	Chen Y		GCST90199669	5	96602182	C	T	0.0695067	-0.129357	0.02927	9.8956e-06	rs55640226	8262	0.00235843	19.5267	European
	Chen Y		GCST90199669	5	132369766	G	C	0.522496	0.111841	0.0149618	7.71344e-14	rs2631367	8262	0.00671772	55.8636	European
	Chen Y		GCST90199669	5	151300049	T	C	0.0122617	-0.407734	0.0679719	1.99076e-09	rs74823953	8262	0.00433633	35.9741	European
	Chen Y		GCST90199669	6	160143444	G	C	0.174893	-0.0872708	0.0197411	9.83515e-06	rs662138	8262	0.00235985	19.5384	European
	Chen Y		GCST90199669	7	1486664	A	G	0.0165029	-0.264148	0.0589634	7.46889e-06	rs117508585	8262	0.00242321	20.0643	European
	Chen Y		GCST90199669	8	9363866	C	T	0.109753	-0.112961	0.0241021	2.77555e-06	rs114798927	8262	0.00265161	21.9605	European
	Chen Y		GCST90199669	9	118991295	G	A	0.0562768	-0.144742	0.0326654	9.37703e-06	rs10984356	8262	0.00237081	19.6294	European
	Chen Y		GCST90199669	10	59707424	T	G	0.769509	0.215613	0.0180295	5.83405e-33	rs1171617	8262	0.0170155	142.981	European
	Chen Y		GCST90199669	11	110193739	C	T	0.744526	0.0867139	0.0173494	5.78998e-07	rs898847	8262	0.00301448	24.9749	European
	Chen Y		GCST90199669	12	70452222	A	C	0.0165103	0.264081	0.0592975	8.44882e-06	rs71454277	8262	0.00239483	19.8288	European
	Chen Y		GCST90199669	14	34313094	A	G	0.153893	-0.0969525	0.0211135	4.39083e-06	rs55796423	8262	0.00254569	21.0811	European
	Chen Y		GCST90199669	15	61468442	A	T	0.00766517	-0.378122	0.0854937	9.74293e-06	rs146712130	8262	0.00236202	19.5565	European
	Chen Y		GCST90199669	19	2924973	A	G	0.0159815	-0.269681	0.060037	7.05834e-06	rs147882444	8262	0.00243623	20.1724	European
	Chen Y		GCST90199669	19	51129448	C	T	0.561411	0.070912	0.0154344	4.33962e-06	rs273694	8262	0.00254839	21.1035	European
	Chen Y	Iminodiacetate (IDA) levels	GCST90199670	1	86556257	C	G	0.0527863	0.163864	0.034701	2.3335e-06	rs114028922	8213	0.00270772	22.2935	European
	Chen Y		GCST90199670	3	6732966	G	T	0.0385131	0.19145	0.0401333	1.83911e-06	rs7626271	8213	0.00276311	22.7507	European
	Chen Y		GCST90199670	3	176551303	C	G	0.0344806	0.194631	0.0426242	4.96626e-06	rs114863573	8213	0.00253226	20.8452	European
	Chen Y		GCST90199670	8	13384089	A	G	0.0767671	-0.132657	0.0290533	4.97162e-06	rs79787801	8213	0.00253202	20.8432	European
	Chen Y		GCST90199670	9	8146661	G	A	0.0793087	0.13257	0.0283537	2.93147e-06	rs72704298	8213	0.0026547	21.8557	European
	Chen Y		GCST90199670	9	90417237	G	A	0.687099	0.0781469	0.0165713	2.40778e-06	rs2094632	8213	0.00270044	22.2333	European
	Chen Y		GCST90199670	9	110154414	T	C	0.00942819	-0.371462	0.0801958	3.62269e-06	rs183008696	8213	0.0026055	21.4496	European
	Chen Y		GCST90199670	9	116781555	A	G	0.0189542	0.249914	0.0558793	7.73518e-06	rs113401873	8213	0.00242952	19.9974	European
	Chen Y		GCST90199670	11	105342649	T	G	0.0184259	0.255763	0.0576024	8.98944e-06	rs117448509	8213	0.0023947	19.7101	European
	Chen Y		GCST90199670	12	63630484	C	T	0.0134277	0.292572	0.0661473	9.73254e-06	rs185717944	8213	0.00237633	19.5585	European
	Chen Y		GCST90199670	13	32800725	T	G	0.0654711	-0.145908	0.0312604	3.04888e-06	rs11617909	8213	0.00264556	21.7803	European
	Chen Y		GCST90199670	16	57777675	C	T	0.782601	-0.0892336	0.0188596	2.229e-06	rs2967159	8213	0.00271837	22.3813	European
	Chen Y		GCST90199670	18	78213176	G	A	0.709199	0.0767115	0.017227	8.46853e-06	rs6506794	8213	0.00240853	19.8242	European
	Chen Y		GCST90199670	19	47966428	G	A	0.639974	0.0750443	0.0165301	5.62943e-06	rs2386992	8213	0.00250319	20.6053	European
	Chen Y		GCST90199670	19	51063011	T	C	0.13774	-0.105885	0.0228046	3.43172e-06	rs1080669	8213	0.00261808	21.5535	European
	Chen Y		GCST90199670	20	49843197	C	G	0.0667562	0.137732	0.0307764	7.63206e-06	rs55746532	8213	0.00243262	20.023	European
	Chen Y		GCST90199670	21	14935708	C	T	0.425451	-0.072164	0.0161009	7.39509e-06	rs1297208	8213	0.00243993	20.0833	European
	Chen Y	Cysteine s-sulfate levels	GCST90199671	2	200242258	T	C	0.00438703	0.512744	0.114808	7.96642e-06	rs118066821	8229	0.00241801	19.9412	European
	Chen Y		GCST90199671	3	3211589	T	C	0.117487	0.121118	0.0238351	3.74526e-07	rs17028699	8229	0.00312806	25.8153	European
	Chen Y		GCST90199671	3	158194544	T	C	0.0427283	0.175911	0.0377752	3.21176e-06	rs141988268	8229	0.00262835	21.6804	European
	Chen Y		GCST90199671	4	159438824	A	C	0.94961	-0.176649	0.0351179	4.90051e-07	rs949204	8229	0.00306538	25.2965	European
	Chen Y		GCST90199671	5	92863313	C	T	0.0100012	0.347447	0.0757916	4.55625e-06	rs140798906	8229	0.0025473	21.0102	European
	Chen Y		GCST90199671	6	18015216	T	C	0.0686635	0.132671	0.0299172	9.22343e-06	rs140247774	8229	0.00238411	19.661	European
	Chen Y		GCST90199671	6	36843824	A	G	0.472072	-0.0681227	0.0153172	8.68962e-06	rs9349017	8229	0.00239792	19.7751	European
	Chen Y		GCST90199671	6	78464403	T	C	0.584908	-0.0795037	0.0157707	4.62576e-07	rs9294112	8229	0.00307884	25.4078	European
	Chen Y		GCST90199671	7	18146568	G	C	0.0330634	0.193215	0.0425574	5.62253e-06	rs17417592	8229	0.00249861	20.6075	European
	Chen Y		GCST90199671	7	54342514	G	A	0.0914345	0.115721	0.026184	9.89213e-06	rs73391840	8229	0.00236797	19.5275	European
	Chen Y		GCST90199671	10	11380921	T	C	0.0091838	0.37189	0.0780862	1.91153e-06	rs67512771	8229	0.00274877	22.6764	European
	Chen Y		GCST90199671	10	49522298	T	C	0.0194204	0.256704	0.0545011	2.47623e-06	rs117215329	8229	0.00268868	22.1794	European
	Chen Y		GCST90199671	10	126043660	T	C	0.212774	-0.0897994	0.0184176	1.08402e-06	rs11244781	8229	0.00288059	23.767	European
	Chen Y		GCST90199671	12	39096642	C	A	0.0116945	-0.325404	0.0704489	3.85587e-06	rs76358805	8229	0.00258598	21.33	European
	Chen Y		GCST90199671	15	79234797	C	T	0.0810205	-0.125484	0.0278703	6.71831e-06	rs8024193	8229	0.00245741	20.2669	European
	Chen Y		GCST90199671	16	4292671	A	G	0.0178239	-0.265368	0.0576737	4.2008e-06	rs11641923	8229	0.00256613	21.1659	European
	Chen Y		GCST90199671	16	64040080	T	A	0.0650202	-0.136092	0.0307172	9.40171e-06	rs62047236	8229	0.00237969	19.6244	European
	Chen Y		GCST90199671	17	22734962	A	G	0.018654	0.266147	0.0563105	2.2851e-06	rs117088632	8229	0.00270732	22.3336	European
	Chen Y	Oxalate (ethanedioate) levels	GCST90199672	1	73727760	A	G	0.00830054	-0.375643	0.0834787	6.79963e-06	rs72680272	8181	0.00246899	20.2438	European
	Chen Y		GCST90199672	1	181416933	C	T	0.0593252	0.154413	0.032158	1.57324e-06	rs647667	8181	0.00281035	23.0507	European
	Chen Y		GCST90199672	1	199832888	C	T	0.527785	-0.0696477	0.0152303	4.80833e-06	rs2809969	8181	0.00254966	20.9069	European
	Chen Y		GCST90199672	2	48825697	C	T	0.0551434	-0.14883	0.0330522	6.70402e-06	rs4953634	8181	0.00247229	20.2709	European
	Chen Y		GCST90199672	2	101781434	A	G	0.0163097	-0.305518	0.06029	4.0311e-07	rs149160598	8181	0.00312907	25.673	European
	Chen Y		GCST90199672	2	231519173	C	A	0.282847	-0.0813985	0.0168357	1.33222e-06	rs1449141	8181	0.00284921	23.3703	European
	Chen Y		GCST90199672	5	116034218	C	A	0.418005	0.0721094	0.015174	2.01246e-06	rs1428090	8181	0.00275283	22.5776	European
	Chen Y		GCST90199672	5	138843482	T	C	0.0258779	-0.317886	0.047336	1.87386e-11	rs62381198	8181	0.00548234	45.0872	European
	Chen Y		GCST90199672	5	162775308	G	A	0.0319735	-0.201776	0.0431392	2.90649e-06	rs77555311	8181	0.00266703	21.872	European
	Chen Y		GCST90199672	6	83426346	G	A	0.016564	-0.283903	0.059632	1.92708e-06	rs145121944	8181	0.00276295	22.6608	European
	Chen Y		GCST90199672	7	81912854	A	T	0.0668165	0.141263	0.0305075	3.64911e-06	rs71537594	8181	0.00261397	21.4357	European
	Chen Y		GCST90199672	7	126853325	C	T	0.225534	-0.0829003	0.0183671	6.3762e-06	rs11766962	8181	0.00248396	20.3669	European
	Chen Y		GCST90199672	8	4330081	T	G	0.993275	0.445516	0.0952138	2.88123e-06	rs1995538	8181	0.00266907	21.8887	European
	Chen Y		GCST90199672	8	30666453	A	G	0.00822591	-0.386166	0.084412	4.76737e-06	rs145856286	8181	0.00255167	20.9235	European
	Chen Y		GCST90199672	9	98839030	C	T	0.0100841	0.356864	0.0757379	2.45505e-06	rs112268836	8181	0.00270642	22.1959	European
	Chen Y		GCST90199672	10	61457539	G	A	0.0114541	-0.327811	0.0709191	3.79474e-06	rs77008478	8181	0.00260484	21.3606	European
	Chen Y		GCST90199672	11	90979532	A	G	0.0360945	-0.179984	0.0406824	9.68362e-06	rs117338371	8181	0.00238677	19.5681	European
	Chen Y		GCST90199672	12	27762376	C	G	0.658574	-0.0728101	0.015977	5.18472e-06	rs4931397	8181	0.00253213	20.7628	European
	Chen Y		GCST90199672	12	106362215	A	G	0.0177566	-0.269529	0.0573321	2.58663e-06	rs117461873	8181	0.00269425	22.0958	European
	Chen Y		GCST90199672	13	57109096	G	A	0.0407475	-0.172283	0.0380449	5.94281e-06	rs113601767	8181	0.00250034	20.5015	European
	Chen Y		GCST90199672	13	110571088	G	A	0.71786	0.0789206	0.0174154	5.85235e-06	rs373578	8181	0.00250391	20.5309	European
	Chen Y		GCST90199672	14	22303835	G	T	0.0106939	-0.329118	0.0738218	8.26213e-06	rs7147156	8181	0.00242367	19.8714	European
	Chen Y		GCST90199672	15	91174007	G	A	0.36637	0.0765485	0.0157536	1.17904e-06	rs756874	8181	0.00287777	23.6052	European
	Chen Y		GCST90199672	16	78769592	A	G	0.5299	-0.0681407	0.0152759	8.17016e-06	rs7201295	8181	0.00242626	19.8927	European
	Chen Y		GCST90199672	19	48170827	C	G	0.00422587	-0.524705	0.117158	7.51337e-06	rs274865	8181	0.00244578	20.053	European
	Chen Y		GCST90199672	19	55487144	A	T	0.422473	0.0709586	0.0154749	4.53115e-06	rs7478	8181	0.0025635	21.0207	European
	Chen Y		GCST90199672	22	25182992	C	G	0.73044	-0.0832651	0.0173935	1.69167e-06	rs5760895	8181	0.00279339	22.9111	European
	Chen Y	DHEAS levels	GCST90199673	1	18620603	T	C	0.0154268	0.242916	0.054521	8.37117e-06	rs75561083	8228	0.00240682	19.8463	European
	Chen Y		GCST90199673	1	95564733	T	C	0.0202811	-0.239218	0.047825	5.67554e-07	rs141370991	8228	0.00303155	25.0134	European
	Chen Y		GCST90199673	1	113348416	A	G	0.130411	-0.0929436	0.0200791	3.6767e-06	rs10494157	8228	0.00259733	21.4213	European
	Chen Y		GCST90199673	1	119408720	T	C	0.55575	-0.0632887	0.0136504	3.54539e-06	rs6428823	8228	0.00260576	21.491	European
	Chen Y		GCST90199673	1	156063096	A	G	0.530054	-0.0676001	0.013428	4.79693e-07	rs12049195	8228	0.00307073	25.3377	European
	Chen Y		GCST90199673	1	211502804	A	G	0.0212325	-0.209452	0.0467287	7.38458e-06	rs76895520	8228	0.00243584	20.0861	European
	Chen Y		GCST90199673	1	218069033	A	G	0.0366166	-0.157937	0.0356743	9.54667e-06	rs76768009	8228	0.00237645	19.5953	European
	Chen Y		GCST90199673	2	30631364	A	G	0.39813	0.0626868	0.0137327	4.99998e-06	rs1807334	8228	0.00252608	20.8322	European
	Chen Y		GCST90199673	2	139657929	A	C	0.0168108	0.244906	0.0523019	2.83319e-06	rs79317397	8228	0.00265775	21.9209	European
	Chen Y		GCST90199673	2	178483341	T	A	0.0116931	-0.272644	0.0615537	9.45105e-06	rs534538291	8228	0.00237878	19.6145	European
	Chen Y		GCST90199673	3	23208068	A	C	0.194049	0.0781081	0.0170109	4.39749e-06	rs2055157	8228	0.00255583	21.0781	European
	Chen Y		GCST90199673	4	109052965	T	C	0.0931987	-0.106706	0.0229306	3.26475e-06	rs7687817	8228	0.00262489	21.6492	European
	Chen Y		GCST90199673	4	140286964	T	C	0.0716572	-0.118903	0.0260291	4.92176e-06	rs28552668	8228	0.00252972	20.8623	European
	Chen Y		GCST90199673	5	3053182	A	C	0.102975	-0.106227	0.0221505	1.62119e-06	rs71606471	8228	0.00278738	22.9931	European
	Chen Y		GCST90199673	5	9285583	C	T	0.0142327	-0.262352	0.0570627	4.27386e-06	rs150374297	8228	0.00256245	21.1329	European
	Chen Y		GCST90199673	5	78691701	G	A	0.295093	0.0838184	0.0147829	1.4283e-08	rs784420	8228	0.00389199	32.1406	European
	Chen Y		GCST90199673	5	99330721	T	G	0.226271	-0.0722897	0.0159968	6.21329e-06	rs6879686	8228	0.0024758	20.4165	European
	Chen Y		GCST90199673	5	104256740	G	A	0.0207872	-0.219727	0.0473768	3.52033e-06	rs115255559	8228	0.0026074	21.5045	European
	Chen Y		GCST90199673	5	124869692	C	G	0.157186	-0.0827423	0.0185432	8.11423e-06	rs12658172	8228	0.00241403	19.9058	European
	Chen Y		GCST90199673	6	8572205	G	C	0.00832313	-0.334977	0.07333	4.92228e-06	rs142295380	8228	0.00252972	20.8622	European
	Chen Y		GCST90199673	6	24845553	G	A	0.298428	-0.066028	0.0147689	7.79437e-06	rs10806995	8228	0.00242333	19.9827	European
	Chen Y		GCST90199673	6	155492437	G	T	0.0102314	-0.304863	0.0670882	5.51403e-06	rs150328525	8228	0.00250342	20.6448	European
	Chen Y		GCST90199673	7	64520810	T	C	0.694808	-0.0656196	0.0146309	7.29186e-06	rs10228292	8228	0.00243877	20.1103	European
	Chen Y		GCST90199673	7	99477415	C	T	0.034138	-0.423259	0.036657	7.69047e-31	rs148982377	8228	0.015945	133.289	European
	Chen Y		GCST90199673	8	68372972	T	A	0.027998	-0.18074	0.0404238	7.78068e-06	rs75280042	8228	0.00242374	19.9861	European
	Chen Y		GCST90199673	9	90582418	G	T	0.472088	-0.063488	0.0135612	2.84683e-06	rs529543	8228	0.00265667	21.912	European
	Chen Y		GCST90199673	9	134737617	A	C	0.275256	-0.0714674	0.0153476	3.21491e-06	rs7855576	8228	0.00262844	21.6785	European
	Chen Y		GCST90199673	10	92690476	T	G	0.426402	-0.0649842	0.0136215	1.83585e-06	rs9420589	8228	0.00275849	22.7541	European
	Chen Y		GCST90199673	11	99965551	A	G	0.00830281	0.330692	0.0738705	7.58235e-06	rs191866531	8228	0.00242971	20.0355	European
	Chen Y		GCST90199673	11	128095982	T	C	0.00935551	-0.363745	0.0702108	2.20999e-07	rs149982314	8228	0.00325145	26.8337	European
	Chen Y		GCST90199673	12	49156161	A	G	0.016918	-0.240898	0.0527017	4.85472e-06	rs144814135	8228	0.00253292	20.8887	European
	Chen Y		GCST90199673	12	49903887	C	T	0.586905	0.061449	0.0137477	7.82999e-06	rs706795	8228	0.00242227	19.974	European
	Chen Y		GCST90199673	12	111692395	C	G	0.148687	0.0885708	0.0189306	2.88691e-06	rs659964	8228	0.00265341	21.885	European
	Chen Y		GCST90199673	13	21724936	T	A	0.403268	0.0868089	0.013953	4.9235e-10	rs955783	8228	0.00468232	38.6979	European
	Chen Y		GCST90199673	13	38664751	T	C	0.032861	-0.166697	0.0370828	6.94836e-06	rs9594288	8228	0.00244991	20.2025	European
	Chen Y		GCST90199673	14	31872220	C	G	0.180671	-0.0784005	0.0175303	7.73864e-06	rs74041508	8228	0.00242499	19.9965	European
	Chen Y		GCST90199673	14	63696057	A	G	0.0165486	0.233356	0.0527685	9.76712e-06	rs148769396	8228	0.00237117	19.5516	European
	Chen Y		GCST90199673	14	98071057	T	A	0.490868	0.0610578	0.0134287	5.44616e-06	rs698050	8228	0.00250628	20.6685	European
	Chen Y		GCST90199673	15	43655195	A	C	0.0236755	0.205827	0.0442233	3.25145e-06	rs560835392	8228	0.00262583	21.6569	European
	Chen Y		GCST90199673	15	84978503	C	G	0.159577	-0.0880801	0.0187018	2.48066e-06	rs7173332	8228	0.00268859	22.176	European
	Chen Y		GCST90199673	16	52762028	T	C	0.07087	0.116247	0.0261944	9.08649e-06	rs1111474	8228	0.00238789	19.6898	European
	Chen Y		GCST90199673	16	81547979	T	C	0.0689424	0.158165	0.0264428	2.21235e-09	rs76294479	8228	0.0043294	35.7685	European
	Chen Y		GCST90199673	18	243820	C	T	0.0328131	-0.170218	0.038225	8.46599e-06	rs117833456	8228	0.00240423	19.8249	European
	Chen Y		GCST90199673	19	29980806	T	C	0.0156827	0.251175	0.0545375	4.11386e-06	rs184445849	8228	0.00257128	21.2059	European
	Chen Y		GCST90199673	19	47873738	C	T	0.838122	0.0852723	0.0183422	3.33596e-06	rs212100	8228	0.00261987	21.6076	European
	Chen Y		GCST90199673	22	50452326	A	G	0.130576	-0.0937382	0.0200897	3.07145e-06	rs73172224	8228	0.00263903	21.7661	European
	Chen Y	3-hydroxymyristate levels	GCST90199674	1	89875384	A	G	0.0181089	0.26564	0.0560876	2.17794e-06	rs79142871	8235	0.00271649	22.4258	European
	Chen Y		GCST90199674	1	152024132	T	C	0.596884	0.0760915	0.015638	1.13986e-06	rs1532133	8235	0.00286681	23.6703	European
	Chen Y		GCST90199674	1	175877423	T	C	0.0268595	-0.211076	0.04588	4.21265e-06	rs78085499	8235	0.00256361	21.1605	European
	Chen Y		GCST90199674	1	230863290	C	T	0.680472	0.0731406	0.0159922	4.79593e-06	rs1202578	8235	0.00253358	20.912	European
	Chen Y		GCST90199674	3	118292161	A	G	0.0560991	-0.14935	0.0327843	5.22542e-06	rs62273444	8235	0.00251375	20.7479	European
	Chen Y		GCST90199674	4	38989621	G	A	0.100994	-0.113994	0.0251764	5.96007e-06	rs62294541	8235	0.00248332	20.4961	European
	Chen Y		GCST90199674	4	56746704	A	G	0.0402165	0.174041	0.0381644	5.10829e-06	rs73240592	8235	0.00251899	20.7913	European
	Chen Y		GCST90199674	5	87845250	G	A	0.0488731	0.15381	0.0344818	8.17257e-06	rs710362	8235	0.00241034	19.8922	European
	Chen Y		GCST90199674	5	96753823	A	G	0.0397582	-0.174959	0.0384746	5.43169e-06	rs79795772	8235	0.00250479	20.6737	European
	Chen Y		GCST90199674	5	170030685	T	A	0.0192637	-0.262717	0.0544687	1.41226e-06	rs116213385	8235	0.00281704	23.2582	European
	Chen Y		GCST90199674	6	52965053	T	C	0.0528314	-0.155008	0.0342988	6.203e-06	rs146643611	8235	0.00247406	20.4195	European
	Chen Y		GCST90199674	6	116967560	G	A	0.0345417	-0.186161	0.0413001	6.55911e-06	rs79589895	8235	0.00246117	20.3128	European
	Chen Y		GCST90199674	6	156385615	C	T	0.585445	-0.0701093	0.0152337	4.17938e-06	rs1349890	8235	0.00256544	21.1756	European
	Chen Y		GCST90199674	7	156166713	G	C	0.864839	-0.0998802	0.0222488	7.14789e-06	rs760201	8235	0.0024413	20.1484	European
	Chen Y		GCST90199674	10	6514079	C	T	0.493468	0.0671379	0.0150019	7.63079e-06	rs2026430	8235	0.00242619	20.0234	European
	Chen Y		GCST90199674	10	123558658	C	G	0.217008	-0.081237	0.0183753	9.82546e-06	rs7897119	8235	0.0023678	19.5404	European
	Chen Y		GCST90199674	13	78081794	G	A	0.119489	0.104455	0.0231002	6.13085e-06	rs141436484	8235	0.00247677	20.4419	European
	Chen Y		GCST90199674	14	37392148	C	G	0.0446178	-0.163754	0.0366023	7.68215e-06	rs117536244	8235	0.00242465	20.0107	European
	Chen Y		GCST90199674	14	98678172	T	C	0.355787	0.0725937	0.0158887	4.90291e-06	rs989915	8235	0.00252847	20.8697	European
	Chen Y		GCST90199674	18	21664649	G	A	0.00577789	-0.482894	0.0991018	1.10077e-06	rs139938935	8235	0.00287493	23.7375	European
	Chen Y	Homoarginine levels	GCST90199675	1	32569015	G	A	0.156	0.0949334	0.0196998	1.44274e-06	rs34544263	8265	0.0028019	23.2172	European
	Chen Y		GCST90199675	1	223453245	A	T	0.0116236	-0.318919	0.0667807	1.79152e-06	rs182871603	8265	0.00275182	22.801	European
	Chen Y		GCST90199675	2	54065347	A	G	0.0473369	0.157438	0.0338988	3.4115e-06	rs76205147	8265	0.00260301	21.5648	European
	Chen Y		GCST90199675	2	132615774	C	T	0.0158173	0.256701	0.0579099	9.30326e-06	rs114917035	8265	0.00237179	19.6447	European
	Chen Y		GCST90199675	2	210675783	A	C	0.30892	-0.267116	0.0153908	1.78869e-67	rs1047891	8265	0.0351632	301.143	European
	Chen Y		GCST90199675	3	197019188	T	C	0.0207348	0.224743	0.0501508	7.41753e-06	rs56162443	8265	0.00242393	20.0776	European
	Chen Y		GCST90199675	4	102276925	G	A	0.0821459	0.152931	0.0264972	7.85199e-09	rs13135092	8265	0.00401422	33.3032	European
	Chen Y		GCST90199675	4	121989928	A	G	0.0141767	0.270338	0.0607798	8.67438e-06	rs72682642	8265	0.00238789	19.7784	European
	Chen Y		GCST90199675	5	35039381	T	C	0.901746	-0.148341	0.0241157	7.68912e-10	rs37370	8265	0.00455718	37.8284	European
	Chen Y		GCST90199675	5	36241820	A	G	0.572483	-0.0640151	0.0144212	9.03957e-06	rs62356073	8265	0.0023784	19.6996	European
	Chen Y		GCST90199675	5	165167810	C	G	0.0296862	0.193999	0.0422424	4.37914e-06	rs3095953	8265	0.00254538	21.0861	European
	Chen Y		GCST90199675	6	16423181	T	C	0.0908258	-0.111787	0.0248422	6.7991e-06	rs2282841	8265	0.00244398	20.244	European
	Chen Y		GCST90199675	6	131572419	T	G	0.306099	0.0781012	0.0156659	6.18211e-07	rs2781666	8265	0.00299818	24.8485	European
	Chen Y		GCST90199675	7	98675533	T	A	0.715181	-0.0725476	0.0159349	5.29458e-06	rs6465696	8265	0.00250159	20.7225	European
	Chen Y		GCST90199675	7	150952443	A	G	0.208831	0.080005	0.017912	7.9486e-06	rs1805120	8265	0.002408	19.9453	European
	Chen Y		GCST90199675	8	41146640	T	C	0.374752	0.070804	0.0152316	3.34365e-06	rs7818335	8265	0.00260764	21.6033	European
	Chen Y		GCST90199675	8	79462003	G	A	0.309664	-0.0704143	0.0159401	9.98805e-06	rs6473159	8265	0.00235544	19.509	European
	Chen Y		GCST90199675	9	110101283	T	G	0.114664	0.103357	0.0233778	9.81663e-06	rs4978869	8265	0.00235941	19.5419	European
	Chen Y		GCST90199675	10	130768274	T	C	0.0232219	-0.22454	0.0480399	2.95348e-06	rs144260607	8265	0.00263629	21.8413	European
	Chen Y		GCST90199675	11	98743205	C	G	0.0313998	0.221959	0.0415351	9.09753e-08	rs146683630	8265	0.00344329	28.5502	European
	Chen Y		GCST90199675	12	21504329	A	G	0.041419	-0.161837	0.0362499	8.0266e-06	rs77433867	8265	0.00240576	19.9268	European
	Chen Y		GCST90199675	12	46790259	T	C	0.142736	0.102709	0.0203538	4.50717e-07	rs12306007	8265	0.00307148	25.4578	European
	Chen Y		GCST90199675	12	65944802	T	C	0.0342134	-0.181869	0.0396223	4.43094e-06	rs116979298	8265	0.00254267	21.0636	European
	Chen Y		GCST90199675	15	45355235	T	C	0.256124	0.355872	0.0159872	9.06726e-110	rs72623915	8265	0.0565606	495.379	European
	Chen Y		GCST90199675	15	90246328	C	T	0.0983936	0.107377	0.0239115	7.1021e-06	rs35770448	8265	0.00243393	20.1606	European
	Chen Y		GCST90199675	16	87911551	A	C	0.00976823	-0.365808	0.0735614	6.59824e-07	rs145421014	8265	0.00298309	24.723	European
	Chen Y		GCST90199675	17	77819845	A	G	0.0231924	0.222727	0.0475935	2.87192e-06	rs75686987	8265	0.00264276	21.895	European
	Chen Y		GCST90199675	19	2940349	G	C	0.0676518	0.134168	0.0291427	4.14837e-06	rs117313139	8265	0.0025579	21.1901	European
	Chen Y		GCST90199675	20	63521166	G	C	0.144402	0.117324	0.0206359	1.30499e-08	rs72629024	8265	0.00389573	32.3163	European
	Chen Y	1-oleoylglycerol (18:1) levels	GCST90199676	2	203913095	A	G	0.48861	0.0723971	0.0154591	2.82508e-06	rs17268364	8225	0.00265939	21.9264	European
	Chen Y		GCST90199676	2	233028533	T	C	0.0645021	0.145409	0.0319907	5.48463e-06	rs111879519	8225	0.00250559	20.6552	European
	Chen Y		GCST90199676	3	99971059	C	T	0.0112401	0.336766	0.073153	4.15278e-06	rs146172549	8225	0.00257003	21.1878	European
	Chen Y		GCST90199676	3	124540052	A	G	0.0546626	-0.153174	0.0343176	8.06581e-06	rs139236053	8225	0.00241629	19.9173	European
	Chen Y		GCST90199676	3	177280337	G	A	0.0284632	-0.210068	0.0464803	6.19855e-06	rs114951684	8225	0.00247724	20.421	European
	Chen Y		GCST90199676	4	39517767	T	C	0.0155412	-0.284414	0.0626028	5.54179e-06	rs73808455	8225	0.00250317	20.6352	European
	Chen Y		GCST90199676	4	92980470	G	C	0.0340631	-0.236439	0.0431018	4.12084e-08	rs114881696	8225	0.00364523	30.0844	European
	Chen Y		GCST90199676	4	157170888	A	G	0.0479494	-0.1601	0.0361169	9.30054e-06	rs57601959	8225	0.00238336	19.6452	European
	Chen Y		GCST90199676	4	160206480	A	G	0.0434942	-0.179559	0.0377023	1.91162e-06	rs72691394	8225	0.00275009	22.6763	European
	Chen Y		GCST90199676	5	107881849	T	C	0.0712719	-0.132592	0.0299211	9.36269e-06	rs57994859	8225	0.00238181	19.6324	European
	Chen Y		GCST90199676	5	163642228	G	C	0.711772	-0.0823376	0.0177145	3.351e-06	rs158835	8225	0.00261977	21.599	European
	Chen Y		GCST90199676	6	89974636	T	C	0.198453	0.0987167	0.0197112	5.49579e-07	rs6936055	8225	0.00304016	25.0755	European
	Chen Y		GCST90199676	6	142820440	T	A	0.225289	0.0879266	0.0185495	2.13594e-06	rs10484587	8225	0.0027243	22.4631	European
	Chen Y		GCST90199676	6	166982299	T	C	0.0511945	-0.166115	0.0349798	2.04541e-06	rs11754776	8225	0.00273437	22.5464	European
	Chen Y		GCST90199676	7	33489150	A	G	0.0140078	0.307537	0.0656048	2.76271e-06	rs145557517	8225	0.00266458	21.9694	European
	Chen Y		GCST90199676	7	87881104	A	G	0.0702811	0.132235	0.0299019	9.76565e-06	rs13238458	8225	0.00237207	19.5519	European
	Chen Y		GCST90199676	8	19985660	C	T	0.120786	-0.121888	0.0235862	2.36911e-07	rs17091891	8225	0.0032364	26.6993	European
	Chen Y		GCST90199676	9	113154387	C	G	0.600899	0.0735683	0.0159584	4.0268e-06	rs7860081	8225	0.00257719	21.247	European
	Chen Y		GCST90199676	10	71142820	G	C	0.00531006	-0.487266	0.105694	4.02335e-06	rs76911913	8225	0.00257736	21.2484	European
	Chen Y		GCST90199676	10	125131154	C	T	0.816855	0.09298	0.0206509	6.71679e-06	rs4962425	8225	0.00245865	20.2673	European
	Chen Y		GCST90199676	11	8682394	C	T	0.247676	-0.0836033	0.0178556	2.83835e-06	rs10840108	8225	0.00265831	21.9176	European
	Chen Y		GCST90199676	11	34772147	A	G	0.015133	0.292341	0.063964	4.86807e-06	rs117245363	8225	0.00253321	20.8835	European
	Chen Y		GCST90199676	11	84000834	A	C	0.0501707	-0.156688	0.0353748	9.45092e-06	rs2514155	8225	0.00237965	19.6145	European
	Chen Y		GCST90199676	11	116778201	C	G	0.868688	-0.177523	0.0228868	8.72352e-15	rs964184	8225	0.00726169	60.1497	European
	Chen Y		GCST90199676	12	49868661	A	G	0.0131675	-0.302981	0.0677624	7.77696e-06	rs186740048	8225	0.00242473	19.987	European
	Chen Y		GCST90199676	14	20604272	T	C	0.0720927	-0.132926	0.0300848	9.9444e-06	rs72676439	8225	0.00236788	19.5173	European
	Chen Y		GCST90199676	16	14193978	C	T	0.151933	-0.119237	0.0216956	3.88734e-08	rs72785421	8225	0.0036589	30.1976	European
	Chen Y		GCST90199676	16	87945357	G	T	0.0560059	0.158428	0.0340249	3.22032e-06	rs74732810	8225	0.002629	21.6753	European
	Chen Y		GCST90199676	17	75925202	T	C	0.00658296	-0.439326	0.0960845	4.82431e-06	rs191591925	8225	0.0025353	20.9007	European
	Chen Y		GCST90199676	18	77128744	A	G	0.0102128	-0.355434	0.0766211	3.50346e-06	rs148125219	8225	0.00260946	21.5137	European
	Chen Y		GCST90199676	19	44928640	A	G	0.090405	0.158987	0.0280316	1.41377e-08	rs112871012	8225	0.0038958	32.1604	European
	Chen Y		GCST90199676	20	60005830	G	A	0.199319	-0.0958491	0.0195747	9.75154e-07	rs1002762	8225	0.0029066	23.9707	European
	Chen Y	3-methyl-2-oxobutyrate levels	GCST90199677	2	149856643	T	C	0.623194	-0.0730313	0.0157383	3.47833e-06	rs6437111	8254	0.00260199	21.5277	European
	Chen Y		GCST90199677	2	189947754	T	A	0.059628	-0.151261	0.0321585	2.55614e-06	rs71434672	8254	0.00267322	22.1186	European
	Chen Y		GCST90199677	3	18040522	C	A	0.0397048	0.177437	0.0395399	7.20534e-06	rs111838413	8254	0.00243385	20.1332	European
	Chen Y		GCST90199677	4	88261979	C	T	0.576689	-0.131118	0.0157904	1.0096e-16	rs1129043	8254	0.0082844	68.9339	European
	Chen Y		GCST90199677	6	163888112	T	A	0.0884499	0.121602	0.0269646	6.49219e-06	rs201357853	8254	0.00245788	20.3324	European
	Chen Y		GCST90199677	7	22393127	C	T	0.0767112	-0.127049	0.0286851	9.4633e-06	rs77095091	8254	0.00237102	19.6121	European
	Chen Y		GCST90199677	8	49088657	G	A	0.544031	0.0763145	0.0154491	7.82209e-07	rs13270448	8254	0.00294755	24.3951	European
	Chen Y		GCST90199677	8	65921438	C	A	0.0253311	-0.227121	0.0489585	3.5002e-06	rs117675121	8254	0.00260054	21.5156	European
	Chen Y		GCST90199677	9	4823425	T	G	0.0645772	-0.1432	0.0311068	4.15425e-06	rs16922127	8254	0.00256093	21.187	European
	Chen Y		GCST90199677	9	131051546	G	C	0.064898	0.148688	0.0310762	1.7131e-06	rs146964322	8254	0.00276585	22.8871	European
	Chen Y		GCST90199677	10	10954589	A	G	0.0222903	0.250371	0.0520121	1.48156e-06	rs80195374	8254	0.00279948	23.1662	European
	Chen Y		GCST90199677	10	109383655	G	T	0.026625	-0.212207	0.0476843	8.57655e-06	rs139282082	8254	0.00239366	19.7999	European
	Chen Y		GCST90199677	13	59107201	C	T	0.0826055	0.124264	0.0280235	9.23719e-06	rs34402912	8254	0.00237656	19.6581	European
	Chen Y		GCST90199677	13	78081794	G	A	0.119625	0.119976	0.0236236	3.8016e-07	rs141436484	8254	0.00311514	25.7864	European
	Chen Y		GCST90199677	14	89576997	T	C	0.0164948	0.270085	0.0595489	5.74603e-06	rs45591543	8254	0.00248604	20.5659	European
	Chen Y		GCST90199677	14	102071272	A	G	0.813368	-0.0982367	0.0197435	6.50281e-07	rs12894999	8254	0.00299043	24.7511	European
	Chen Y		GCST90199677	15	39517901	C	A	0.0236865	-0.233425	0.0502906	3.45833e-06	rs143866653	8254	0.0026033	21.5385	European
	Chen Y		GCST90199677	15	56470746	A	G	0.0504492	-0.155826	0.0352527	9.85775e-06	rs76701293	8254	0.00236159	19.5339	European
	Chen Y		GCST90199677	17	6288440	C	T	0.0249754	0.225893	0.0498426	5.83912e-06	rs138447973	8254	0.00248233	20.5352	European
	Chen Y		GCST90199677	18	59936651	A	G	0.626775	-0.0758529	0.016472	4.1253e-06	rs9963006	8254	0.00256255	21.2005	European
	Chen Y		GCST90199677	21	17644260	C	G	0.00654995	-0.423631	0.0948615	7.97744e-06	rs77723081	8254	0.00241037	19.9384	European
	Chen Y		GCST90199677	21	36290919	A	G	0.0446725	-0.175305	0.0370791	2.26898e-06	rs77182631	8254	0.00270079	22.3473	European
	Chen Y	Tartronate (hydroxymalonate) levels	GCST90199678	1	58043724	T	C	0.00599357	-0.477597	0.0988554	1.35664e-06	rs140591764	8125	0.00286453	23.3354	European
	Chen Y		GCST90199678	1	196882123	T	G	0.116202	-0.106532	0.0237717	7.41373e-06	rs151096450	8125	0.00246572	20.0786	European
	Chen Y		GCST90199678	2	231569787	T	C	0.253095	-0.0838852	0.0178203	2.51039e-06	rs11691183	8125	0.00271978	22.1531	European
	Chen Y		GCST90199678	4	71131542	C	T	0.0813925	-0.128898	0.0278843	3.78961e-06	rs17688758	8125	0.00262306	21.3632	European
	Chen Y		GCST90199678	5	42051492	A	G	0.740886	-0.0849521	0.0176539	1.49367e-06	rs276286	8125	0.00284189	23.1505	European
	Chen Y		GCST90199678	5	114478030	G	A	0.149025	0.100144	0.021758	4.17167e-06	rs72801867	8125	0.00260051	21.179	European
	Chen Y		GCST90199678	5	139350290	G	T	0.0302787	-0.288241	0.044521	9.52738e-11	rs62381620	8125	0.00513244	41.9059	European
	Chen Y		GCST90199678	6	36795468	T	C	0.0185901	0.252179	0.0567582	8.86976e-06	rs114537403	8125	0.00242373	19.7358	European
	Chen Y		GCST90199678	7	16909507	A	T	0.0157699	-0.27604	0.0614913	7.15281e-06	rs191390190	8125	0.0024741	20.147	European
	Chen Y		GCST90199678	7	98588077	A	G	0.0935328	-0.125973	0.0262548	1.6017e-06	rs73396929	8125	0.00282544	23.016	European
	Chen Y		GCST90199678	7	126853325	C	T	0.225766	-0.0905032	0.0185917	1.1277e-06	rs11766962	8125	0.00290805	23.691	European
	Chen Y		GCST90199678	8	11560832	T	C	0.0132503	-0.299894	0.0676025	9.15901e-06	rs77181656	8125	0.00241622	19.6745	European
	Chen Y		GCST90199678	11	1236954	T	C	0.0104977	-0.339008	0.0749126	6.02846e-06	rs55703838	8125	0.00251416	20.474	European
	Chen Y		GCST90199678	13	65857995	A	T	0.341971	0.0756554	0.0162189	3.0913e-06	rs9599028	8125	0.00267087	21.7536	European
	Chen Y		GCST90199678	14	22303835	G	T	0.0105797	-0.343519	0.0755814	5.49298e-06	rs7147156	8125	0.00253598	20.6521	European
	Chen Y		GCST90199678	15	54795883	T	G	0.015546	-0.303875	0.061572	8.00349e-07	rs191302291	8125	0.00298882	24.351	European
	Chen Y		GCST90199678	15	91174007	G	A	0.366768	0.0744947	0.0159556	3.02866e-06	rs756874	8125	0.0026757	21.793	European
	Chen Y		GCST90199678	16	6878320	C	G	0.0880211	-0.120043	0.0270924	9.38467e-06	rs117550283	8125	0.0024105	19.6278	European
	Chen Y		GCST90199678	16	34025958	G	A	0.000563557	-1.63094	0.326085	5.68616e-07	rs145469088	8125	0.00306942	25.0096	European
	Chen Y		GCST90199678	19	55487144	A	T	0.42224	0.0697161	0.0156795	8.73578e-06	rs7478	8125	0.0024273	19.7649	European
	Chen Y		GCST90199678	22	25181963	G	A	0.73054	-0.0818347	0.0175977	3.31436e-06	rs5996848	8125	0.00265452	21.62	European
	Chen Y	3-hydroxyoctanoate levels	GCST90199680	1	119656566	T	C	0.373797	-0.0732844	0.016032	4.85125e-06	rs380155	8182	0.0025473	20.8901	European
	Chen Y		GCST90199680	1	151907285	A	G	0.317791	-0.119396	0.0162643	2.12024e-13	rs28415528	8182	0.00654332	53.8769	European
	Chen Y		GCST90199680	2	142248590	C	T	0.0191531	-0.249031	0.0552526	6.57067e-06	rs186490153	8182	0.00247665	20.3093	European
	Chen Y		GCST90199680	2	208748597	C	T	0.0554393	-0.149611	0.0329215	5.50707e-06	rs557560710	8182	0.00251776	20.6472	European
	Chen Y		GCST90199680	3	190042188	C	T	0.0129846	-0.327175	0.0666494	9.15899e-07	rs139897381	8182	0.00293651	24.0914	European
	Chen Y		GCST90199680	4	11555380	C	G	0.0129156	-0.310408	0.0669674	3.56585e-06	rs150955925	8182	0.00261903	21.4799	European
	Chen Y		GCST90199680	4	108907496	C	T	0.0166993	0.276546	0.0589512	2.71731e-06	rs72668359	8182	0.0026824	22.001	European
	Chen Y		GCST90199680	5	66077437	A	G	0.00269773	0.674078	0.145858	3.81031e-06	rs188729852	8182	0.00260356	21.3527	European
	Chen Y		GCST90199680	5	96753823	A	G	0.0397664	-0.173164	0.0387063	7.68433e-06	rs79795772	8182	0.00244023	20.0099	European
	Chen Y		GCST90199680	5	165050300	A	C	0.697227	0.0804413	0.0164625	1.02727e-06	rs9314051	8182	0.00290966	23.8704	European
	Chen Y		GCST90199680	6	158160562	G	T	0.133583	0.100181	0.0220167	5.35886e-06	rs7741311	8182	0.00252412	20.6995	European
	Chen Y		GCST90199680	7	55161850	C	T	0.207803	-0.0899675	0.0187912	1.68672e-06	rs3752651	8182	0.00279375	22.9169	European
	Chen Y		GCST90199680	8	71839992	G	A	0.671158	-0.0810423	0.016792	1.39142e-06	rs1481852	8182	0.00283873	23.2869	European
	Chen Y		GCST90199680	9	29241348	G	C	0.186494	-0.0882323	0.0197399	7.83132e-06	rs12554019	8182	0.00243583	19.9737	European
	Chen Y		GCST90199680	9	87030986	A	G	0.177262	-0.0960652	0.0199883	1.53924e-06	rs11141654	8182	0.00281512	23.0927	European
	Chen Y		GCST90199680	11	4572181	A	G	0.0644806	-0.140136	0.0309815	6.0905e-06	rs34097396	8182	0.00249431	20.4545	European
	Chen Y		GCST90199680	12	9871408	G	T	0.230317	0.0848311	0.0180197	2.5055e-06	rs10844993	8182	0.00270135	22.1569	European
	Chen Y		GCST90199680	14	29432672	C	T	0.426697	-0.0800192	0.0160357	6.03619e-07	rs12878802	8182	0.00303412	24.8947	European
	Chen Y		GCST90199680	16	20462998	C	A	0.280432	-0.0890214	0.0167413	1.05216e-07	rs9302385	8182	0.00344392	28.2686	European
	Chen Y		GCST90199680	17	74267491	T	C	0.126959	-0.105503	0.0228355	3.8346e-06	rs9913532	8182	0.00260206	21.3404	European
	Chen Y		GCST90199680	19	39941114	T	C	0.0601982	0.144537	0.0321382	6.88067e-06	rs11879271	8182	0.00246594	20.2213	European
	Chen Y	2-hydroxyoctanoate levels	GCST90199681	1	12161570	A	G	0.00760177	0.396114	0.08856	7.71895e-06	rs143584067	8224	0.00242676	20.0014	European
	Chen Y		GCST90199681	1	75702239	C	T	0.304345	0.0744623	0.0167632	8.91236e-06	rs76963882	8224	0.00239351	19.7267	European
	Chen Y		GCST90199681	1	104217807	A	G	0.0449171	-0.188731	0.0376106	5.22012e-07	rs188077378	8224	0.0030525	25.1745	European
	Chen Y		GCST90199681	1	109896185	T	G	0.00231538	0.751021	0.161694	3.40587e-06	rs12562486	8224	0.00261635	21.568	European
	Chen Y		GCST90199681	2	73644538	T	C	0.22539	-0.222042	0.0183336	9.21015e-34	rs13384756	8224	0.0175232	146.646	European
	Chen Y		GCST90199681	2	216040672	C	T	0.0976011	0.124361	0.0261853	2.04159e-06	rs112809733	8224	0.00273515	22.5501	European
	Chen Y		GCST90199681	3	15586533	A	T	0.0521596	0.218791	0.0348214	3.31624e-10	rs74637339	8224	0.00477753	39.4694	European
	Chen Y		GCST90199681	3	18702604	A	G	0.0127548	0.321188	0.0693423	3.62288e-06	rs35254234	8224	0.002602	21.4495	European
	Chen Y		GCST90199681	3	66418124	A	G	0.00721536	0.410446	0.0914386	7.16389e-06	rs183489175	8224	0.00244403	20.1441	European
	Chen Y		GCST90199681	3	73243416	A	G	0.00554067	-0.463127	0.104841	9.98927e-06	rs145729777	8224	0.00236715	19.5089	European
	Chen Y		GCST90199681	5	25646458	C	T	0.20195	-0.0889207	0.0192855	4.01232e-06	rs1479581	8224	0.00257834	21.2539	European
	Chen Y		GCST90199681	5	39371973	G	A	0.0512056	0.162122	0.0351403	3.95805e-06	rs17470667	8224	0.00258147	21.2798	European
	Chen Y		GCST90199681	6	117466443	T	C	0.0777478	-0.128883	0.0289318	8.4008e-06	rs35538886	8224	0.00240719	19.8397	European
	Chen Y		GCST90199681	9	73862954	T	C	0.983056	-0.27916	0.0605491	4.01752e-06	rs7029211	8224	0.00257802	21.2513	European
	Chen Y		GCST90199681	10	89772422	A	G	0.231692	0.0926098	0.0184154	4.93203e-07	rs12250365	8224	0.00306574	25.284	European
	Chen Y		GCST90199681	11	45063972	A	G	0.00748539	0.452071	0.0895868	4.50745e-07	rs77585588	8224	0.00308674	25.4577	European
	Chen Y		GCST90199681	11	99815568	C	G	0.0156997	0.297392	0.0628958	2.26377e-06	rs76619244	8224	0.00271115	22.3517	European
	Chen Y		GCST90199681	16	49627427	C	A	0.385805	-0.0740584	0.0160837	4.13367e-06	rs72622236	8224	0.00257143	21.1968	European
	Chen Y		GCST90199681	16	83280712	C	T	0.0532585	0.159419	0.0348335	4.72581e-06	rs118085936	8224	0.00254038	20.9402	European
	Chen Y		GCST90199681	17	11018282	A	G	0.112013	-0.112122	0.0249261	6.85456e-06	rs6503343	8224	0.00245427	20.2287	European
	Chen Y		GCST90199681	19	54667225	G	A	0.0848802	0.13927	0.0278489	5.70626e-07	rs11574581	8224	0.00303178	25.0031	European
	Chen Y		GCST90199681	22	17156988	A	G	0.324124	-0.0747733	0.0168719	9.34423e-06	rs5748916	8224	0.00238257	19.6363	European
	Chen Y	Homocitrulline levels	GCST90199682	1	106889954	A	G	0.201091	-0.0844405	0.0186944	6.27565e-06	rs12726652	7998	0.00254443	20.3972	European
	Chen Y		GCST90199682	1	211797411	A	C	0.0157189	-0.281055	0.0612479	4.45782e-06	rs149152049	7998	0.00262589	21.0519	European
	Chen Y		GCST90199682	2	59983063	C	T	0.00789672	0.390038	0.0861107	5.91258e-06	rs145449041	7998	0.00255862	20.5112	European
	Chen Y		GCST90199682	2	73434858	G	C	0.230629	-0.0830696	0.017955	3.71801e-06	rs6736866	7998	0.00266914	21.3996	European
	Chen Y		GCST90199682	2	124688613	C	T	0.21935	-0.0849946	0.0183847	3.78013e-06	rs17011873	7998	0.0026652	21.3679	European
	Chen Y		GCST90199682	2	159109365	G	C	0.014361	0.283943	0.064014	9.18008e-06	rs149381367	7998	0.00245394	19.67	European
	Chen Y		GCST90199682	2	240789660	C	T	0.292502	0.0759281	0.0168742	6.80606e-06	rs12989742	7998	0.0025251	20.2418	European
	Chen Y		GCST90199682	3	53194820	T	C	0.233488	0.0844343	0.0180873	3.03917e-06	rs12490555	7998	0.00271724	21.7862	European
	Chen Y		GCST90199682	4	7768996	T	G	0.179857	0.0877735	0.019671	8.11683e-06	rs2285761	7998	0.00248321	19.9051	European
	Chen Y		GCST90199682	5	6518191	A	G	0.193256	0.0865002	0.0193084	7.4667e-06	rs11741406	7998	0.00250306	20.0647	European
	Chen Y		GCST90199682	5	115969714	T	C	0.380988	-0.0690213	0.0155186	8.68172e-06	rs34463406	7998	0.00246721	19.7766	European
	Chen Y		GCST90199682	6	23183054	A	G	0.0209967	0.253526	0.0529352	1.67306e-06	rs148874160	7998	0.00285977	22.9323	European
	Chen Y		GCST90199682	6	159148535	C	T	0.00661459	0.482554	0.0941732	2.98948e-07	rs148170430	7998	0.00327214	26.25	European
	Chen Y		GCST90199682	7	42728817	C	T	0.0326658	-0.19071	0.042891	8.73215e-06	rs17544266	7998	0.00246582	19.7654	European
	Chen Y		GCST90199682	7	151726259	A	G	0.506254	-0.0708743	0.0154929	4.77032e-06	rs2727548	7998	0.00260973	20.922	European
	Chen Y		GCST90199682	11	7669396	G	T	0.0356159	-0.187452	0.0408701	4.50664e-06	rs117283049	7998	0.00262329	21.031	European
	Chen Y		GCST90199682	11	92545337	T	C	0.00949925	0.347563	0.077241	6.80406e-06	rs147045808	7998	0.00252518	20.2424	European
	Chen Y		GCST90199682	12	130026756	A	C	0.00969841	-0.348657	0.077783	7.37996e-06	rs78978101	7998	0.00250586	20.0872	European
	Chen Y		GCST90199682	15	93464119	G	C	0.775299	0.0862129	0.0184313	2.90351e-06	rs8025295	7998	0.00272813	21.8738	European
	Chen Y		GCST90199682	16	51773494	T	C	0.0261017	0.211726	0.0469464	6.48399e-06	rs140994086	7998	0.00253664	20.3346	European
	Chen Y		GCST90199682	16	74025708	T	C	0.0348954	0.186096	0.0415711	7.58545e-06	rs929300	7998	0.00249933	20.0347	European
	Chen Y		GCST90199682	16	87449270	G	C	0.0298171	-0.208734	0.0445316	2.76799e-06	rs138767120	7998	0.00273954	21.9655	European
	Chen Y		GCST90199682	16	89563372	A	G	0.192497	0.08928	0.0193344	3.88059e-06	rs3211568	7998	0.00265894	21.3176	European
	Chen Y		GCST90199682	17	430928	T	C	0.034294	0.197529	0.0418217	2.32261e-06	rs74251908	7998	0.00278142	22.3023	European
	Chen Y		GCST90199682	17	39464094	G	A	0.740662	-0.0943027	0.0172638	4.69609e-08	rs4390625	7998	0.00371687	29.8309	European
	Chen Y		GCST90199682	18	1613350	C	T	0.420836	0.0706504	0.0154811	5.02737e-06	rs61197953	7998	0.00259726	20.8217	European
	Chen Y		GCST90199682	18	11989017	A	G	0.028192	0.224504	0.0458815	9.92442e-07	rs75459253	7998	0.00298465	23.9367	European
	Chen Y		GCST90199682	19	32851497	T	C	0.507921	-0.120814	0.0151785	1.72668e-15	rs200399858	7998	0.00785903	63.3386	European
	Chen Y		GCST90199682	19	32873722	T	C	0.606808	0.254197	0.0152966	5.17004e-62	rs8101881	7998	0.0333755	276.085	European
	Chen Y	Indoleacetate levels	GCST90199683	1	151935363	T	G	0.637541	0.0721966	0.0158469	5.2164e-06	rs2999546	8208	0.00252238	20.751	European
	Chen Y		GCST90199683	1	234491997	T	G	0.11603	0.109808	0.0239353	4.48109e-06	rs4584428	8208	0.00255765	21.0419	European
	Chen Y		GCST90199683	2	17935969	T	C	0.620089	-0.0719998	0.0157071	4.56382e-06	rs11889711	8208	0.00255342	21.007	European
	Chen Y		GCST90199683	2	113217527	G	T	0.197771	0.0905519	0.0192077	2.42479e-06	rs1479	8208	0.00270043	22.2197	European
	Chen Y		GCST90199683	2	233672032	C	T	0.0147633	0.303539	0.0629629	1.42903e-06	rs72551330	8208	0.00282354	23.2356	European
	Chen Y		GCST90199683	2	240648988	C	A	0.0258431	-0.227745	0.048348	2.47072e-06	rs146089696	8208	0.00269607	22.1837	European
	Chen Y		GCST90199683	3	46593678	A	G	0.021052	0.272146	0.0527254	2.4488e-07	rs77535679	8208	0.00323534	26.6353	European
	Chen Y		GCST90199683	3	149475443	T	C	0.0404457	0.179659	0.0383524	2.80725e-06	rs73152633	8208	0.00266634	21.9385	European
	Chen Y		GCST90199683	3	179190061	A	G	0.164093	0.0952028	0.0206127	3.86264e-06	rs9866361	8208	0.00259218	21.3267	European
	Chen Y		GCST90199683	4	1675590	C	G	0.0194495	0.241854	0.0544403	8.88975e-06	rs115634566	8208	0.00239875	19.7315	European
	Chen Y		GCST90199683	4	181238448	A	G	0.206417	0.0847569	0.0190801	8.90564e-06	rs13353672	8208	0.00239833	19.728	European
	Chen Y		GCST90199683	4	189747117	T	C	0.0350566	0.204895	0.0426063	1.51653e-06	rs138960177	8208	0.00280967	23.1211	European
	Chen Y		GCST90199683	6	162035178	G	T	0.361312	-0.0712121	0.0160922	9.63256e-06	rs2187200	8208	0.00238015	19.5781	European
	Chen Y		GCST90199683	7	50427357	T	C	0.0749114	-0.144801	0.0290437	6.17592e-07	rs78906653	8208	0.00301918	24.8504	European
	Chen Y		GCST90199683	7	50462479	T	C	0.0179246	-0.37948	0.056925	2.62308e-11	rs11575549	8208	0.00538505	44.4289	European
	Chen Y		GCST90199683	7	130051469	G	C	0.561746	-0.0700153	0.0154721	6.03244e-06	rs867704	8208	0.00248867	20.473	European
	Chen Y		GCST90199683	8	56843191	T	G	0.0196341	-0.282142	0.0546119	2.38756e-07	rs72663013	8208	0.00324126	26.6843	European
	Chen Y		GCST90199683	9	5571105	G	A	0.0591969	-0.148381	0.0323839	4.6066e-06	rs41280729	8208	0.00255124	20.989	European
	Chen Y		GCST90199683	10	29902027	C	A	0.251463	-0.0790401	0.0175887	6.99663e-06	rs1929252	8208	0.00245427	20.1893	European
	Chen Y		GCST90199683	10	71591392	A	G	0.0982241	-0.134401	0.0257002	1.69892e-07	rs10999904	8208	0.00332086	27.3417	European
	Chen Y		GCST90199683	10	117400423	G	A	0.0266439	-0.220452	0.0473306	3.19771e-06	rs76522692	8208	0.00263609	21.6889	European
	Chen Y		GCST90199683	11	55238964	T	C	0.118732	-0.111869	0.0240488	3.29131e-06	rs11518601	8208	0.00262937	21.6335	European
	Chen Y		GCST90199683	11	65749117	C	G	0.180316	0.0899903	0.019745	5.17353e-06	rs11227288	8208	0.00252431	20.7669	European
	Chen Y		GCST90199683	14	44601011	A	G	0.0289393	-0.220159	0.0457359	1.48155e-06	rs35291122	8208	0.00281512	23.1661	European
	Chen Y		GCST90199683	15	42517608	T	C	0.0218319	0.234493	0.0518474	6.10424e-06	rs118052117	8208	0.00248592	20.4503	European
	Chen Y		GCST90199683	16	20463360	C	T	0.279379	-0.0845625	0.0169225	5.82136e-07	rs8061485	8208	0.00303298	24.9644	European
	Chen Y		GCST90199683	16	70288328	T	C	0.00561386	0.525364	0.102005	2.59993e-07	rs184875464	8208	0.00322136	26.5199	European
	Chen Y		GCST90199683	16	87640321	G	C	0.0594671	0.15968	0.0323035	7.68805e-07	rs181823597	8208	0.00296807	24.4285	European
	Chen Y		GCST90199683	17	12355766	T	C	0.014453	0.29338	0.0638741	4.36696e-06	rs79441299	8208	0.00256365	21.0914	European
	Chen Y		GCST90199683	20	17872813	A	G	0.955495	-0.170792	0.0381475	7.56436e-06	rs240759	8208	0.00243616	20.04	European
	Chen Y		GCST90199683	22	33441144	T	G	0.0584424	0.173939	0.0334364	1.9707e-07	rs113532410	8208	0.00328616	27.0551	European
	Chen Y		GCST90199683	22	41550972	A	G	0.0332277	0.19056	0.042405	6.99601e-06	rs5751124	8208	0.00245428	20.1894	European
	Chen Y	1-linoleoylglycerol (18:2) levels	GCST90199684	2	114276169	T	C	0.024875	0.241198	0.049473	1.0862e-06	rs75445316	8212	0.00288607	23.7632	European
	Chen Y		GCST90199684	2	225063702	C	G	0.00861964	0.382342	0.0840396	5.37605e-06	rs113627835	8212	0.00251417	20.6933	European
	Chen Y		GCST90199684	4	32419463	T	C	0.025608	0.226158	0.049117	4.135e-06	rs114473062	8212	0.00257508	21.196	European
	Chen Y		GCST90199684	4	64106675	G	A	0.0152346	0.316857	0.0635267	6.10775e-07	rs77982886	8212	0.00302031	24.8719	European
	Chen Y		GCST90199684	4	159919833	G	A	0.0573319	-0.15194	0.0334117	5.42817e-06	rs10006032	8212	0.00251192	20.6748	European
	Chen Y		GCST90199684	5	4715384	T	C	0.0420795	-0.17568	0.038446	4.88843e-06	rs10072491	8212	0.00253624	20.8755	European
	Chen Y		GCST90199684	6	895419	G	A	0.0201079	-0.258001	0.0552286	2.98985e-06	rs62385039	8212	0.00265041	21.8177	European
	Chen Y		GCST90199684	8	19990569	A	G	0.120383	-0.11411	0.0235805	1.30378e-06	rs17410962	8212	0.00284352	23.4118	European
	Chen Y		GCST90199684	8	87113088	T	C	0.221974	-0.0822174	0.0185161	8.98228e-06	rs2943179	8212	0.00239518	19.7116	European
	Chen Y		GCST90199684	9	16346456	G	C	0.49482	-0.0721413	0.0159373	5.99468e-06	rs6475038	8212	0.0024889	20.4848	European
	Chen Y		GCST90199684	9	74877161	G	C	0.981772	0.266346	0.0602083	9.7007e-06	rs10735636	8212	0.00237737	19.5647	European
	Chen Y		GCST90199684	10	21701387	C	T	0.0332722	0.191261	0.0431454	9.29617e-06	rs117168942	8212	0.00238724	19.6462	European
	Chen Y		GCST90199684	11	36708159	T	C	0.17797	-0.0907355	0.0204967	9.56226e-06	rs11033752	8212	0.00238069	19.5921	European
	Chen Y		GCST90199684	11	116778201	C	G	0.868723	-0.116525	0.0229017	3.6178e-07	rs964184	8212	0.00314258	25.882	European
	Chen Y		GCST90199684	12	106280157	A	G	0.022346	0.235446	0.0519464	5.82959e-06	rs56354314	8212	0.00249539	20.5384	European
	Chen Y		GCST90199684	13	69782332	T	C	0.0249358	-0.22125	0.0491192	6.65784e-06	rs12858688	8212	0.00246458	20.2842	European
	Chen Y		GCST90199684	14	92187131	G	A	0.0875843	0.125943	0.028029	7.01221e-06	rs11160050	8212	0.00245255	20.1849	European
	Chen Y		GCST90199684	16	56904086	C	T	0.245284	0.081903	0.0180828	5.91739e-06	rs12447287	8212	0.00249193	20.5098	European
	Chen Y		GCST90199684	17	46835535	C	T	0.211593	0.0857298	0.0192292	8.2607e-06	rs9894638	8212	0.00241458	19.8717	European
	Chen Y	2-linoleoylglycerol (18:2) levels	GCST90199685	1	10780848	G	A	0.0555824	-0.176168	0.0391241	6.70697e-06	rs17035713	6378	0.00316886	20.2689	European
	Chen Y		GCST90199685	1	114230144	A	T	0.024663	-0.26624	0.0570875	3.10541e-06	rs77599553	6378	0.00339861	21.7434	European
	Chen Y		GCST90199685	1	241640505	A	C	0.0198899	-0.278095	0.0628536	9.66753e-06	rs113718400	6378	0.00305992	19.57	European
	Chen Y		GCST90199685	2	52595363	T	G	0.231638	0.0960714	0.0209226	4.39555e-06	rs952263	6378	0.00329488	21.0776	European
	Chen Y		GCST90199685	2	71527599	A	C	0.0354543	0.211234	0.0475892	9.05017e-06	rs55920120	6378	0.00307955	19.6958	European
	Chen Y		GCST90199685	2	175869870	C	A	0.219483	0.109484	0.0215719	3.86888e-07	rs4972489	6378	0.00402244	25.7507	European
	Chen Y		GCST90199685	3	8342446	G	A	0.319162	-0.0837752	0.0189266	9.58506e-06	rs11924632	6378	0.00306245	19.5862	European
	Chen Y		GCST90199685	3	78579458	A	C	0.0186813	-0.286922	0.0649528	9.98952e-06	rs73121585	6378	0.00305015	19.5072	European
	Chen Y		GCST90199685	3	155364642	A	G	0.0189245	0.286907	0.0647015	9.23638e-06	rs141172381	6378	0.00307349	19.657	European
	Chen Y		GCST90199685	3	194026260	C	T	0.0314905	0.237339	0.0507469	2.91221e-06	rs7643986	6378	0.00341781	21.8667	European
	Chen Y		GCST90199685	4	21558733	A	C	0.0908947	-0.140175	0.0306696	4.86572e-06	rs12498693	6378	0.00326453	20.8828	European
	Chen Y		GCST90199685	4	99294430	T	C	0.0830319	-0.141425	0.031732	8.31717e-06	rs72679893	6378	0.00310472	19.8573	European
	Chen Y		GCST90199685	4	127836164	G	A	0.018813	0.297064	0.0645441	4.17461e-06	rs190199861	6378	0.00331026	21.1763	European
	Chen Y		GCST90199685	6	69477429	T	G	0.0135114	0.346995	0.0766527	5.98694e-06	rs117372736	6378	0.00320268	20.4859	European
	Chen Y		GCST90199685	6	116234813	T	C	0.0182161	0.311867	0.0660179	2.31267e-06	rs4946146	6378	0.0034867	22.309	European
	Chen Y		GCST90199685	8	10927516	T	C	0.233493	0.0964238	0.0209287	4.0802e-06	rs59927118	6378	0.00331708	21.2201	European
	Chen Y		GCST90199685	10	33157079	A	C	0.0631083	0.159431	0.0358652	8.77744e-06	rs34291068	6378	0.00308867	19.7544	European
	Chen Y		GCST90199685	11	132983703	G	A	0.0286499	-0.234076	0.0525518	8.42088e-06	rs78575779	6378	0.00310102	19.8336	European
	Chen Y		GCST90199685	12	26030131	A	C	0.0711024	0.160187	0.03428	2.96979e-06	rs111764634	6378	0.00341196	21.8291	European
	Chen Y		GCST90199685	12	129450796	A	G	0.0248153	0.280524	0.0568874	8.17175e-07	rs189863837	6378	0.00379814	24.3093	European
	Chen Y		GCST90199685	17	78409221	T	C	0.106214	-0.132143	0.0284005	3.27423e-06	rs56327721	6378	0.00338283	21.6421	European
	Chen Y		GCST90199685	20	20401286	C	T	0.101462	0.130879	0.0293982	8.5098e-06	rs6081988	6378	0.00309789	19.8135	European
	Chen Y		GCST90199685	21	44330365	A	G	0.587463	0.0845951	0.0181892	3.30593e-06	rs11552067	6378	0.00337993	21.6236	European
	Chen Y	Indolepropionate levels	GCST90199686	1	94868430	G	A	0.0316989	0.221475	0.0445422	6.61795e-07	rs9432398	8153	0.00302325	24.7172	European
	Chen Y		GCST90199686	1	190587579	C	G	0.0253623	-0.223208	0.0489983	5.22784e-06	rs80346659	8153	0.00253884	20.7468	European
	Chen Y		GCST90199686	1	204382965	A	C	0.0247598	0.221278	0.0497353	8.6224e-06	rs6664713	8153	0.00242201	19.7898	European
	Chen Y		GCST90199686	2	72024621	A	G	0.46355	0.0695737	0.0155972	8.17115e-06	rs1878503	8153	0.00243456	19.8925	European
	Chen Y		GCST90199686	2	136062506	T	C	0.629022	-0.0861776	0.01577	4.63824e-08	rs11681248	8153	0.00364939	29.8551	European
	Chen Y		GCST90199686	3	2566507	T	C	0.110017	-0.113035	0.0255573	9.74343e-06	rs76260755	8153	0.00239352	19.5564	European
	Chen Y		GCST90199686	3	185638205	T	C	0.0567903	0.150356	0.0334056	6.76581e-06	rs9857968	8153	0.00247861	20.2533	European
	Chen Y		GCST90199686	5	94928720	A	G	0.0186095	0.259172	0.0571721	5.80995e-06	rs76157950	8153	0.00251418	20.5448	European
	Chen Y		GCST90199686	5	143246483	C	G	0.156615	0.102766	0.0214138	1.59433e-06	rs853154	8153	0.00281688	23.0253	European
	Chen Y		GCST90199686	10	72312216	A	G	0.0103757	0.356183	0.0769361	3.66377e-06	rs117276795	8153	0.00262197	21.4279	European
	Chen Y		GCST90199686	11	109342489	T	G	0.100928	-0.117218	0.025765	5.37678e-06	rs11822621	8153	0.00253227	20.6929	European
	Chen Y		GCST90199686	11	117880025	G	C	0.561103	-0.0739761	0.0160037	3.79268e-06	rs497768	8153	0.00261389	21.3617	European
	Chen Y		GCST90199686	13	82019296	A	T	0.630251	-0.0847838	0.0167172	3.94378e-07	rs9565718	8153	0.00314495	25.7153	European
	Chen Y		GCST90199686	14	33440005	G	A	0.0761626	0.132651	0.0296776	7.83162e-06	rs61974973	8153	0.00244446	19.9736	European
	Chen Y		GCST90199686	14	56714297	A	G	0.97371	0.22816	0.048609	2.68214e-06	rs198260	8153	0.00269498	22.0262	European
	Chen Y		GCST90199686	16	20463360	C	T	0.278471	-0.175473	0.0171848	1.7712e-24	rs8061485	8153	0.0126269	104.238	European
	Chen Y		GCST90199686	16	74617721	C	T	0.826904	0.0920404	0.0207915	9.56335e-06	rs4316784	8153	0.00239787	19.592	European
	Chen Y		GCST90199686	21	32008646	G	T	0.0427167	0.169465	0.0383093	9.70738e-06	rs9981680	8153	0.00239438	19.5634	European
	Chen Y	Threonate levels	GCST90199687	1	83001622	A	G	0.00560552	-0.484057	0.102614	2.39029e-06	rs567440118	8151	0.00272261	22.2471	European
	Chen Y		GCST90199687	1	181416933	C	T	0.0591665	0.144169	0.0324617	8.94643e-06	rs647667	8151	0.00241402	19.7194	European
	Chen Y		GCST90199687	2	41679986	C	T	0.00818764	-0.397999	0.0851016	2.9145e-06	rs75194109	8151	0.00267617	21.8666	European
	Chen Y		GCST90199687	2	73660507	T	A	0.222311	0.0812665	0.0182574	8.54089e-06	rs11126412	8151	0.00242482	19.8079	European
	Chen Y		GCST90199687	2	234402679	C	T	0.784904	0.0837071	0.018929	9.77159e-06	rs4663135	8151	0.00239341	19.5507	European
	Chen Y		GCST90199687	3	6939905	A	T	0.384514	0.0748445	0.0158705	2.40582e-06	rs535146	8151	0.0027211	22.2347	European
	Chen Y		GCST90199687	3	78448608	T	G	0.0191146	-0.246684	0.0554495	8.6348e-06	rs145376871	8151	0.00242227	19.787	European
	Chen Y		GCST90199687	3	87879048	G	C	0.028169	0.206021	0.0459715	7.41237e-06	rs76954195	8151	0.00245791	20.0789	European
	Chen Y		GCST90199687	4	7631167	G	A	0.07346	-0.129378	0.0291215	8.88449e-06	rs78921993	8151	0.00241564	19.7327	European
	Chen Y		GCST90199687	4	87970891	T	A	0.0078808	-0.381288	0.0860405	9.35832e-06	rs184637108	8151	0.0024035	19.6333	European
	Chen Y		GCST90199687	4	98895019	C	T	0.0203237	-0.244512	0.0539409	5.81637e-06	rs139591016	8151	0.00251455	20.5427	European
	Chen Y		GCST90199687	5	67428058	A	G	0.0293864	0.209381	0.0453361	3.86671e-06	rs73766900	8151	0.00261	21.3245	European
	Chen Y		GCST90199687	5	69524538	T	A	0.0168734	0.275959	0.0591476	3.07719e-06	rs111498995	8151	0.00266346	21.7625	European
	Chen Y		GCST90199687	5	139350290	G	T	0.0304893	-0.293756	0.0441641	2.90219e-11	rs62381620	8151	0.0053985	44.2311	European
	Chen Y		GCST90199687	5	141194505	G	T	0.000184411	-2.86664	0.562079	3.39546e-07	rs61744140	8151	0.00318095	26.0043	European
	Chen Y		GCST90199687	6	92821947	T	A	0.0133227	-0.319612	0.066975	1.82303e-06	rs80179348	8151	0.00278611	22.7674	European
	Chen Y		GCST90199687	6	169391708	T	C	0.0120586	-0.320596	0.0696557	4.17282e-06	rs149656965	8151	0.00259218	21.1786	European
	Chen Y		GCST90199687	7	16795578	A	G	0.02583	-0.22873	0.0484595	2.35808e-06	rs78263978	8151	0.00272579	22.2732	European
	Chen Y		GCST90199687	7	98583433	C	A	0.0928766	-0.121016	0.0261549	3.71226e-06	rs2394872	8151	0.00261957	21.4029	European
	Chen Y		GCST90199687	8	11560832	T	C	0.0133923	-0.318701	0.066826	1.85035e-06	rs77181656	8151	0.00278263	22.7389	European
	Chen Y		GCST90199687	8	16238488	C	T	0.0217525	-0.229603	0.0518367	9.45159e-06	rs76379749	8151	0.00240118	19.6143	European
	Chen Y		GCST90199687	9	127750741	G	T	0.0196633	-0.255385	0.0546341	2.94733e-06	rs7875568	8151	0.00267356	21.8452	European
	Chen Y		GCST90199687	10	2830418	A	G	0.0203856	-0.239983	0.0535446	7.39715e-06	rs72774956	8151	0.00245838	20.0827	European
	Chen Y		GCST90199687	10	70646994	A	G	0.70797	0.0767693	0.017064	6.83005e-06	rs826459	8151	0.002477	20.2352	European
	Chen Y		GCST90199687	12	94667490	T	C	0.0122956	-0.30887	0.0693354	8.40015e-06	rs74850022	8151	0.0024287	19.8397	European
	Chen Y		GCST90199687	12	118971939	C	G	0.024852	0.238798	0.0488539	1.01868e-06	rs7960425	8151	0.00292268	23.8867	European
	Chen Y		GCST90199687	16	84962841	C	T	0.886875	-0.116779	0.0239738	1.10964e-06	rs4783107	8151	0.00290257	23.7219	European
	Chen Y	N-acetylglycine levels	GCST90199688	1	34909640	C	T	0.142724	-0.100817	0.0215403	2.86322e-06	rs75446748	8250	0.00264825	21.9007	European
	Chen Y		GCST90199688	1	75726823	A	G	0.337406	-0.0770614	0.0157164	9.42707e-07	rs1890452	8250	0.00290569	24.036	European
	Chen Y		GCST90199688	1	212158947	T	C	0.0153734	0.275875	0.0608934	5.8859e-06	rs112816924	8250	0.00248171	20.5201	European
	Chen Y		GCST90199688	2	145354897	T	C	0.201151	0.0978791	0.0188923	2.20805e-07	rs16824802	8250	0.00324299	26.8352	European
	Chen Y		GCST90199688	2	210675783	A	C	0.307889	0.381478	0.0157461	1.16081e-129	rs1047891	8250	0.0664188	586.797	European
	Chen Y		GCST90199688	2	212238489	A	G	0.194247	-0.0838786	0.0187414	7.62083e-06	rs62182612	8250	0.00242209	20.0259	European
	Chen Y		GCST90199688	3	66829559	C	A	0.0176413	0.25373	0.0570551	8.70314e-06	rs77976040	8250	0.00239145	19.7719	European
	Chen Y		GCST90199688	3	149644618	A	G	0.560748	0.0826592	0.0152654	6.13598e-08	rs9821781	8250	0.00354137	29.313	European
	Chen Y		GCST90199688	3	155687953	C	T	0.258424	-0.0883162	0.0172318	2.97225e-07	rs358908	8250	0.00317384	26.2612	European
	Chen Y		GCST90199688	4	81933213	C	A	0.140374	-0.107576	0.021548	5.96375e-07	rs12233751	8250	0.00301199	24.9179	European
	Chen Y		GCST90199688	6	38257980	T	A	0.0255581	-0.213667	0.04776	7.68538e-06	rs115090460	8250	0.00242014	20.0097	European
	Chen Y		GCST90199688	6	54528751	C	T	0.208481	0.0882873	0.0184131	1.62837e-06	rs243795	8250	0.00277895	22.9846	European
	Chen Y		GCST90199688	7	56111673	G	C	0.499694	-0.0672825	0.0150525	7.82701e-06	rs4947536	8250	0.00241592	19.9748	European
	Chen Y		GCST90199688	8	4954816	G	C	0.400543	0.072029	0.0152368	2.27522e-06	rs11136810	8250	0.00270146	22.342	European
	Chen Y		GCST90199688	8	135742865	C	T	0.0282572	0.202404	0.0452943	7.87172e-06	rs76513761	8250	0.00241461	19.9639	European
	Chen Y		GCST90199688	9	12854868	A	G	0.0158633	0.271706	0.0604624	6.99641e-06	rs78612075	8250	0.00244181	20.1894	European
	Chen Y		GCST90199688	9	23661372	A	G	0.69497	0.080588	0.0163581	8.37259e-07	rs10757444	8250	0.00293322	24.2644	European
	Chen Y		GCST90199688	9	103329540	C	T	0.0180032	-0.284047	0.056482	4.93093e-07	rs144831076	8250	0.00305617	25.2845	European
	Chen Y		GCST90199688	11	47595900	T	G	0.0315572	0.193942	0.0427714	5.77718e-06	rs151202997	8250	0.002486	20.5557	European
	Chen Y		GCST90199688	11	67592132	G	T	0.572668	-0.115999	0.0149808	9.69793e-15	rs596603	8250	0.00721506	59.9423	European
	Chen Y		GCST90199688	11	122218881	C	G	0.445641	-0.0733441	0.0154452	2.04763e-06	rs7127777	8250	0.00272586	22.5444	European
	Chen Y		GCST90199688	12	97145788	G	T	0.00985641	-0.347252	0.0751899	3.86845e-06	rs11108842	8250	0.00257867	21.3238	European
	Chen Y		GCST90199688	13	78475624	T	C	0.351672	0.0709468	0.015894	8.05364e-06	rs2329096	8250	0.00240934	19.9202	European
	Chen Y		GCST90199688	16	20725063	T	C	0.0552779	0.156311	0.0326222	1.65503e-06	rs141342711	8250	0.00277518	22.9534	European
	Chen Y		GCST90199688	17	36687208	A	G	0.035272	0.188424	0.0402532	2.85524e-06	rs78829102	8250	0.0026489	21.9062	European
	Chen Y		GCST90199688	18	45172745	T	C	0.0202867	0.23915	0.0531026	6.68267e-06	rs117206739	8250	0.00245239	20.277	European
	Chen Y		GCST90199688	22	44786685	T	C	0.143251	-0.101483	0.0214974	2.35019e-06	rs9614932	8250	0.00269395	22.2797	European
	Chen Y	Glycolithocholate levels	GCST90199689	1	202289989	G	A	0.0104006	-0.36255	0.0819826	9.7666e-06	rs187970821	7158	0.00272468	19.5511	European
	Chen Y		GCST90199689	2	18065994	C	T	0.0330149	-0.206093	0.046384	8.8635e-06	rs115887046	7158	0.00275044	19.7364	European
	Chen Y		GCST90199689	2	22872700	A	G	0.0496689	-0.179866	0.0388237	3.60609e-06	rs73918203	7158	0.00298959	21.4577	European
	Chen Y		GCST90199689	2	47022693	G	A	0.467103	0.0780611	0.0171532	5.34361e-06	rs13405102	7158	0.00288491	20.7042	European
	Chen Y		GCST90199689	2	76983307	A	G	0.0115007	0.360499	0.0784962	4.37829e-06	rs79407744	7158	0.00293793	21.0858	European
	Chen Y		GCST90199689	2	80717604	C	T	0.00937194	0.42291	0.0866346	1.05259e-06	rs77376288	7158	0.00331801	23.8227	European
	Chen Y		GCST90199689	2	198289969	G	A	0.024409	-0.239492	0.054054	9.39685e-06	rs113654354	7158	0.00273492	19.6248	European
	Chen Y		GCST90199689	2	240645537	T	C	0.440459	0.0761508	0.0170398	7.85848e-06	rs55971662	7158	0.00278239	19.9663	European
	Chen Y		GCST90199689	3	18611927	A	C	0.383482	-0.0761641	0.0170125	7.57115e-06	rs7646869	7158	0.00279228	20.0375	European
	Chen Y		GCST90199689	3	180870396	A	T	0.864328	0.108234	0.0242047	7.76315e-06	rs7629795	7158	0.00278564	19.9897	European
	Chen Y		GCST90199689	4	121651899	T	C	0.520367	-0.0756087	0.0164302	4.18858e-06	rs6823721	7158	0.00294974	21.1708	European
	Chen Y		GCST90199689	4	139772114	T	C	0.0889636	-0.151927	0.0297616	3.31142e-07	rs6810998	7158	0.00362733	26.0517	European
	Chen Y		GCST90199689	5	14557386	T	C	0.01307	-0.326848	0.0726276	6.78501e-06	rs138634970	7158	0.00282143	20.2473	European
	Chen Y		GCST90199689	6	37710361	G	C	0.0120152	-0.350809	0.0764568	4.46812e-06	rs146058026	7158	0.00293253	21.0469	European
	Chen Y		GCST90199689	6	105989266	A	G	0.0603497	-0.165539	0.0347192	1.86115e-06	rs12662646	7158	0.00316587	22.7269	European
	Chen Y		GCST90199689	10	48579492	A	T	0.268308	-0.0917167	0.0190277	1.43433e-06	rs11101389	7158	0.00323538	23.2275	European
	Chen Y		GCST90199689	10	107699656	A	G	0.0194032	-0.271521	0.0604452	7.05527e-06	rs11817632	7158	0.00281105	20.1726	European
[truncated: 30,419 more rows]

## Sheet: S4
	Supplementary Table S4. Details of circulating inflammatory regulators predicting SNPs with Hepatic fibrosis (with SNPs reaching P < 1e-05).
[truncated: 2,419 more rows]

[truncated: 10 more sheets: S5-A, S5-B, S6, S7-A, S7-B, S8-A, S8-B, S9-A, S9-B, S10]
